# Supplementary material for: Investigating the spatial distribution and effects of nearshore topography on Acropora cervicornis abundance in Southeast Florida
Source: PeerJ. 2016 Sep 28;4:e2473. doi: 10.7717/peerj.2473 (PMC5045887; doi:10.7717/peerj.2473)
Supplement: Supplemental Information 1 [file peerj-04-2473-s001.csv]

ORD_DATA	ABUND	SUBST	RDG	RUGOS	ELEVATION	VOL	AVG_DEPTH
Occasional	11	3	133.6322972	0.305	1.0835	498714.9819	5.9799
Absent	0	3	121.2345565	0.305	1.0841	493519.6041	6.0763
Dominant	300	1	34.65467247	0.305	1.3146	498564.5458	5.9827
Abundant	68	1	41.78436443	0.305	2.6634	528596.1985	5.4245
Rare	1	3	164.0130926	0.305	1.3128	494186.9417	6.0639
Absent	0	3	159.2462717	0.306	3.5927	500510.3138	5.9418
Dominant	200	4	64.57961824	0.305	2.3654	523383.3448	5.5214
Dominant	201	1	59.32141425	0.3051	2.7591	521389.4231	5.5583
Absent	0	3	169.1548554	0.3053	1.514	499185.1141	5.9712
Rare	3	2	163.8416644	0.3051	1.9416	491485.6051	6.1141
Abundant	62	1	69.72102944	0.3049	0.9875	499970.9066	5.9565
Dominant	179	2	64.40783845	0.3051	2.3431	591326.2422	4.2603
Rare	3	3	165.3131067	0.3049	1.5214	500704.8257	5.9429
Common	38	2	159.9999157	0.3052	1.6353	556919.2328	4.8992
Dominant	159	1	65.88018008	0.3053	1.3774	584220.0892	4.3926
Dominant	173	1	60.5669891	0.3055	1.9507	569233.0524	4.6709
Absent	0	3	187.3001239	0.3059	2.4958	561374.8695	4.8172
Absent	0	3	178.0222288	0.3059	2.1814	554546.2563	4.9439
Abundant	55	1	89.08748186	0.3057	1.83	568699.6419	4.6805
Abundant	51	2	79.67558412	0.3057	1.7011	560302.2331	4.8357
Rare	1	3	217.4660887	0.3066	4.5137	560100.3645	4.8453
Rare	1	3	208.0541909	0.3057	2.8141	562303.266	4.7997
Abundant	79	2	119.2542917	0.3064	2.8281	551191.2521	5.0059
Abundant	68	2	109.8423939	0.3078	2.5907	552983.6055	4.9733
Dominant	200	1	21.04239627	0.3066	2.5088	551536.4866	4.9993
Dominant	300	1	11.63049852	0.3061	2.3387	549230.3756	5.042
Absent	0	3	224.4291964	0.3064	2.4552	550473.5194	5.0191
Absent	0	3	215.0172987	0.306	2.3098	553491.2484	4.9627
Common	32	3	125.6099724	0.3051	1.6691	560910.5365	4.8249
Occasional	11	3	116.8050752	0.3052	1.5206	552005.7053	4.9903
Dominant	300	1	25.94310359	0.3051	1.8005	574730.7266	4.5684
Dominant	300	1	18.59296917	0.3051	1.5814	568352.1046	4.6868
Absent	0	3	230.3598241	0.3052	1.7986	561304.2256	4.8175
Rare	2	3	232.8442832	0.3051	1.3209	547472.2771	5.0746
Occasional	12	2	146.7574006	0.3052	1.2553	541504.0924	5.1853
Occasional	15	2	142.6805986	0.3051	1.3827	560305.716	4.8363
Dominant	300	1	47.09129579	0.3051	2.7034	590292.8031	4.2798
Dominant	300	1	43.01449375	0.3052	2.521	567589.31	4.7013
Absent	0	3	219.975102	0.3052	2.859	573914.142	4.5838
Absent	0	3	232.1017358	0.3053	3.0389	567192.904	4.7088
Common	37	3	148.4207336	0.3052	3.0212	559863.5426	4.8448
Occasional	22	2	144.3439315	0.3052	2.7758	573880.8241	4.5844
Dominant	300	1	48.7544016	0.3052	3.122	553052.7466	4.9714
Dominant	189	1	44.67759956	0.3052	2.9718	571941.2227	4.6203
Absent	0	3	219.9478575	0.305	1.7854	490894.5674	6.125
Absent	0	3	227.2514455	0.3051	2.3075	505256.4734	5.858
Occasional	21	3	131.6616614	0.305	2.1167	492440.4371	6.0961
Abundant	56	1	127.5848593	0.3055	2.3765	526088.3	5.4713
Dominant	300	1	31.99501227	0.3051	2.2562	500201.5633	5.9522
Dominant	300	2	27.91821023	0.3052	2.4417	496863.9628	6.014
Absent	0	3	211.6955564	0.3049	1.1795	589338.415	4.2972
Absent	0	5	219.0095673	0.3049	1.1183	585678.3248	4.3652
Abundant	54	2	123.419558	0.3052	1.7946	504953.323	5.8635
Abundant	57	2	119.342756	0.3052	1.7097	505931.51	5.8455
Dominant	300	1	23.75268402	0.3051	1.9518	597930.1392	4.1377
Dominant	300	1	19.67588198	0.305	1.7699	599138.7154	4.1152
Rare	2	3	181.3833033	0.3051	2.4563	587575.2329	4.3302
Rare	4	3	193.0268206	0.3049	2.175	489912.5016	6.1431
Common	34	2	137.2883345	0.3051	2.6785	569712.1972	4.6618
Occasional	29	2	133.8482717	0.305	1.7818	499887.4589	5.958
Dominant	300	1	37.52523651	0.305	1.1304	486724.9392	6.2025
Dominant	300	1	34.08517376	0.3051	2.287	585032.6914	4.3774
Absent	0	3	144.4262625	0.3052	2.0219	594433.3656	4.2026
Absent	0	3	155.6691011	0.3049	0.9725	475020.9699	6.4198
Rare	1	3	160.3335927	0.305	2.1832	587456.4079	4.3322
Common	43	2	155.6616414	0.3052	2.3882	596453.2111	4.1655
Dominant	300	1	60.78635887	0.3049	1.0128	482836.4929	6.2747
Dominant	200	1	56.03276635	0.305	2.2449	586143.6651	4.3566
Absent	0	3	132.8586556	0.3051	2.6829	573042.9491	4.5999
Absent	0	3	144.1014942	0.3049	0.7532	478100.2461	6.3626
Absent	0	3	158.6464875	0.3049	1.1991	482144.7934	6.2875
Absent	0	3	153.892895	0.3049	1.4133	483339.4382	6.2653
Dominant	200	1	59.09991479	0.3052	1.6279	602192.6231	4.0586
Dominant	200	1	54.34632228	0.3052	1.8515	592461.5486	4.2392
Absent	0	3	127.2343259	0.3049	1.6677	529016.4482	5.4172
Absent	0	3	137.9903765	0.3053	1.7401	600926.7498	4.0822
Absent	0	3	151.3948789	0.3051	2.5646	526228.0299	5.4684
Absent	0	3	146.6412864	0.305	2.4092	504633.5524	5.8695
Dominant	200	1	51.84808743	0.3052	2.8103	523254.21	5.5235
Dominant	300	1	47.09449491	0.3053	1.7791	598940.5583	4.1189
Absent	0	3	154.5926858	0.3049	0.9083	481286.5473	6.3035
Absent	0	3	134.8839879	0.3049	0.5784	522706.5213	5.5344
Absent	0	3	155.8796569	0.3048	0.7803	516915.5811	5.6419
Absent	0	3	151.1260644	0.3049	1.1285	481808.5402	6.2938
Dominant	300	1	56.33363309	0.3051	2.4971	579201.8585	4.4852
Abundant	100	4	51.58004057	0.3051	2.7953	586611.4009	4.3476
Absent	0	3	170.2049627	0.305	2.2688	576391.8092	4.5375
Absent	0	3	175.5460607	0.305	2.3733	557484.2936	4.8885
Occasional	14	3	175.1115723	0.3052	2.8288	585925.6439	4.3602
Absent	0	3	170.1364468	0.305	2.3558	550313.5636	5.0217
Dominant	300	2	75.60763209	0.3049	1.2405	493525.4873	6.0762
Dominant	300	2	70.63250664	0.3049	0.864	504999.6972	5.8632
Absent	0	3	168.1886687	0.3051	2.9121	536423.7899	5.2793
Absent	0	3	173.5297667	0.305	2.1071	512123.742	5.7304
Absent	0	3	176.3867621	0.3051	2.9768	531301.3821	5.3745
Rare	1	3	171.4116366	0.305	1.905	514221.0971	5.6916
Dominant	155	2	76.8837101	0.3052	2.3551	512519.4438	5.7233
Dominant	178	2	71.90858465	0.305	1.9507	516599.0368	5.6474
Absent	0	3	165.0920832	0.3052	2.595	519861.0309	5.587
Absent	0	3	170.4331812	0.305	2.1306	516977.3451	5.6403
Rare	3	1	178.7465855	0.3051	2.1833	512953.9885	5.715
Absent	0	3	173.7714601	0.305	1.6612	501957.0362	5.9194
Dominant	300	2	79.24330935	0.305	2.6743	518589.3181	5.6106
Dominant	174	2	74.26818389	0.305	1.4941	504132.7002	5.879
Absent	0	1	173.2528603	0.3049	1.2376	512209.9475	5.7292
Absent	0	5	164.0598684	0.3051	2.3151	523859.1987	5.5125
Absent	0	3	187.4483359	0.3053	1.7892	541959.1057	5.1767
Absent	0	3	181.6593813	0.3052	1.8457	538281.2053	5.2448
Common	45	2	88.12095053	0.3053	1.902	539740.5216	5.2179
Abundant	53	2	82.33199588	0.3049	1.4225	512013.4498	5.7328
Absent	0	1	206.6061226	0.3052	1.8806	541581.9828	5.1835
Absent	0	3	193.6758123	0.3051	2.0413	510636.5691	5.7578
Absent	0	6	190.9578152	0.305	2.0253	489942.2678	6.1425
Absent	0	3	185.1688605	0.305	2.413	502795.4057	5.9038
Abundant	51	2	91.63021139	0.305	1.7431	507414.4054	5.818
Abundant	51	2	85.84125674	0.3053	2.2615	522885.5106	5.5309
Absent	0	3	221.4242059	0.3053	2.1092	531956.11	5.3624
Absent	0	3	225.8000206	0.3056	2.3152	477964.1648	6.3656
Absent	0	3	196.294782	0.3054	2.1875	505907.6263	5.8465
Absent	0	3	190.5058274	0.3049	1.0093	510686.7458	5.7575
Rare	2	2	96.9679469	0.305	1.2089	508572.0481	5.7968
Abundant	51	3	91.17899225	0.3051	2.3522	515446.1004	5.6688
Absent	0	1	214.7930494	0.3054	2.1214	503135.7375	5.898
Absent	0	3	222.1738877	0.3055	2.2189	477100.7444	6.3814
Absent	0	3	200.6371878	0.3053	2.0464	514476.7013	5.6873
Absent	0	3	193.8914538	0.3054	2.1	490068.1666	6.1406
Occasional	22	2	103.2654563	0.305	1.9548	508628.1551	5.7954
Occasional	20	2	94.56426272	0.305	1.9685	483343.5072	6.265
Absent	0	3	215.5013618	0.3053	2.1344	477138.5477	6.3806
Absent	0	3	219.560658	0.305	1.4691	471498.5111	6.485
Absent	0	3	212.274463	0.3052	2.1425	481724.069	6.2955
Absent	0	3	201.208102	0.3049	1.1061	475453.6659	6.4117
Rare	3	3	112.4777241	0.3049	1.1957	482907.9209	6.2733
Common	35	2	103.8664837	0.3049	1.0964	492056.9053	6.1034
Abundant	100	1	12.68100685	0.3051	2.1214	488395.2929	6.1716
Abundant	88	1	6.525014906	0.3057	2.4354	469163.668	6.5287
Absent	0	3	218.9420837	0.3053	2.4791	571748.8111	4.6234
Absent	0	3	223.0013799	0.3051	2.2071	580321.0767	4.4648
Absent	0	3	207.0648675	0.3052	2.5853	571888.0199	4.6209
Absent	0	3	203.8798985	0.3051	2.2601	582597.7619	4.4226
Dominant	151	2	107.2678985	0.3049	1.0996	496625.2245	6.0186
Abundant	51	3	104.0829295	0.3049	1.3106	503613.4344	5.8889
Dominant	300	3	7.470950856	0.3051	2.0726	483026.8199	6.2711
Dominant	300		4.285981875	0.305	1.5339	494281.2293	6.0622
Absent	0	3	222.5863947	0.3051	1.4352	494716.5996	6.0541
Absent	0	3	226.6456909	0.305	1.0962	496193.6047	6.0267
Absent	0	3	201.6545008	0.3049	1.2405	504776.6242	5.8673
Absent	0	3	198.4695318	0.3049	1.1118	504635.5345	5.8699
Dominant	154	2	101.8573065	0.3051	2.4485	588661.7591	4.3101
Dominant	151	2	98.67233748	0.3051	2.2789	580500.6266	4.4614
Dominant	200	1	2.061052537	0.3051	2.3605	573820.0648	4.5855
Dominant	300	1	1.123916445	0.3052	2.5274	560422.1907	4.834
Absent	0	3	244.1411511	0.3055	3.1541	498193.3296	5.9898
Absent	0	3	240.5460741	0.305	0.951	479361.0802	6.3392
Absent	0	2	144.5241828	0.305	1.6095	504282.22	5.8764
Absent	0	3	140.7496622	0.305	1.6185	492818.3613	6.0893
Abundant	100	1	44.90714959	0.3052	2.4366	462295.0119	6.6562
Dominant	200	1	40.95319346	0.3052	1.7008	508611.0246	5.7961
Absent	0	3	258.6687451	0.305	0.8504	481251.6974	6.3041
Absent	0	3	260.1899918	0.305	2.2556	550178.7424	5.0243
Absent	0	3	164.9418211	0.305	1.2023	518406.4131	5.6142
Absent	0	3	160.5726869	0.305	2.19	540095.67	5.2114
Occasional	15	1	65.3245557	0.305	1.2191	515812.7662	5.6624
Occasional	29	1	60.95542145	0.305	2.51	548797.7457	5.05
Absent	0	3	248.6562013	0.305	2.2065	534712.7057	5.3113
Absent	0	3	252.7154976	0.3054	2.7434	510305.5951	5.7646
Absent	0	3	175.5707463	0.3052	1.5288	495807.2774	6.0336
Absent	0	3	171.201612	0.3051	2.4719	573149.2142	4.598
Abundant	52	2	75.95424547	0.305	1.6185	501365.8774	5.9306
Dominant	151	1	71.58511121	0.3051	2.5399	572863.6612	4.6034
Absent	0	3	240.139286	0.3049	1.5977	482253.9458	6.2855
Absent	0	3	244.1985822	0.3051	1.9478	562228.5094	4.8005
Absent	0	3	186.2315422	0.3049	1.3035	431000.9577	7.2371
Absent	0	3	180.8705354	0.3049	1.1325	426764.7769	7.3158
Dominant	165	2	86.8087707	0.3051	1.5865	432505.3753	7.209
Abundant	56	2	81.44776392	0.3049	1.6369	489772.3419	6.146
Absent	0	3	231.8624005	0.305	1.7977	491670.7866	6.1106
Absent	0	3	235.9216967	0.3051	2.1117	550064.9784	5.0264
Absent	0	3	197.1145493	0.3051	2.2461	557397.1926	4.8902
Absent	0	3	191.7535425	0.3049	1.777	487316.9184	6.1914
Dominant	200	2	97.69154831	0.3051	2.0099	557636.937	4.8857
Dominant	200	2	92.33054154	0.3049	0.7922	424945.903	7.3496
Absent	0	3	92.77680031	0.3049	1.1444	418904.8557	7.4618
Absent	0	3	236.0564234	0.3049	1.9372	496590.8532	6.0194
Absent	0	3	89.78222219	0.305	2.2086	567965.2961	4.694
Rare	3	3	240.1157196	0.3049	1.49	494454.0328	6.059
Abundant	53	2	192.5969946	0.305	2.2212	559922.445	4.8433
Abundant	78	3	189.6024165	0.3049	0.9657	429238.7467	7.2699
Absent	0	3	246.864656	0.3051	0.8503	355130.8958	8.646
Absent	0	3	249.7568114	0.3051	2.962	460620.8375	6.6877
Absent	0	3	191.0238158	0.3051	1.7962	554054.0038	4.9524
Absent	0	3	178.1943365	0.305	0.4511	261679.2212	10.3811
Rare	3	2	105.4694404	0.305	2.0604	533549.5205	5.333
Abundant	61	2	79.97704826	0.3051	3.046	475294.5513	6.4143
Dominant	300	1	30.72800376	0.305	2.4239	499448.5278	5.9661
Dominant	300	1	2.489784246	0.305	0.5711	298334.5297	9.7005
Absent	0	3	252.8378639	0.305	1.0388	370719.7655	8.3566
Absent	0	3	255.5734529	0.3052	3.4106	314476.1899	9.4004
Absent	0	2	238.1228505	0.3051	0.7315	269273.5393	10.2401
Absent	0	3	205.7223925	0.3051	0.8299	328088.1471	9.1481
Occasional	30	2	163.3823104	0.3053	3.6339	409739.5473	7.6326
Occasional	23	1	130.1645224	0.3053	3.1249	288507.0335	9.8822
Dominant	200	1	88.64151977	0.305	3.4002	466240.7789	6.5828
Abundant	56	2	55.42373176	0.305	2.4921	468854.0773	6.5347
Absent	0	3	251.1565608	0.305	1.3668	554350.2657	4.9469
Absent	0	3	253.8921499	0.3054	3.0945	268818.6911	10.2473
Rare	1	2	301.7660354	0.3051	0.6953	307283.6587	9.5343
Absent	0	2	268.5482474	0.3053	3.6272	330179.5217	9.1089
Occasional	21	2	218.0930766	0.3054	3.7567	382069.7813	8.1467
Rare	1	2	193.8068313	0.305	2.0736	522232.2011	5.5431
Abundant	81	1	125.2336601	0.305	2.6879	494779.1628	6.0526
Abundant	56	1	112.6067233	0.3051	0.7971	283454.7119	9.9767
Abundant	81	1	29.78988826	0.3049	0.8992	383809.2103	8.1134
Dominant	200	1	15.94648184	0.3051	3.0559	487968.1051	6.1797
Absent	0	3	256.3758246	0.3051	1.9302	565098.0267	4.7471
Absent	0	3	259.1114136	0.305	2.299	474217.453	6.4349
Absent	0	2	293.3897543	0.305	0.7907	388111.6	8.0336
Rare	3	2	294.0782626	0.305	1.2758	390043.3916	7.9978
Occasional	22	2	193.7771687	0.305	1.6549	392430.9231	7.9534
Abundant	51	1	194.8180845	0.305	2.2009	493234.0952	6.0818
Abundant	100	1	94.98138976	0.305	1.7317	559652.5469	4.8484
Abundant	100	1	97.08764903	0.3051	3.1212	474076.4871	6.4374
Absent	0	3	255.0221794	0.3051	1.7929	569301.7378	4.669
Absent	0	3	255.0221794	0.3051	2.1274	559945.828	4.8428
Absent	0	2	315.6663532	0.3052	2.106	561523.1633	4.8136
Rare	1	2	301.7775472	0.3051	2.0349	578142.5113	4.5052
Rare	9	2	219.8376691	0.3051	1.6398	591596.5605	4.2553
Occasional	25	2	205.5475868	0.3051	1.518	590711.9707	4.2717
Dominant	200	1	124.0088546	0.3051	1.8867	588656.9135	4.3099
Dominant	300	1	109.7187723	0.3051	1.6074	588414.0325	4.3144
Dominant	300	1	28.11893286	0.3049	0.4948	247810.6688	10.6386
Dominant	200	1	13.82885055	0.3052	2.0552	557982.7173	4.8795
Absent	0	3	259.7603479	0.3052	0.6492	256944.2972	10.4689
Absent	0	3	259.7603479	0.3055	5.431	411059.3008	7.6076
Absent	0	3	330.5496456	0.3053	2.5933	558143.5741	4.8767
Absent	0	3	325.384313	0.3055	5.4339	411962.5024	7.5922
Rare	4	2	230.7786621	0.3051	0.5204	260194.6173	10.4087
Occasional	18	1	227.3966364	0.305	0.8277	245264.0975	10.686
Abundant	100	1	131.0075381	0.3054	1.2222	286578.2322	9.9189
Dominant	200	1	127.6255124	0.305	1.7372	300400.3861	9.6621
Dominant	300	4	31.17258914	0.3053	1.0628	303809.3082	9.5988
Dominant	300	1	27.79056347	0.3052	2.1001	549054.5064	5.0453
Absent	0	3	270.5589559	0.3052	3.5098	445744.7844	6.9626
Absent	0	3	289.5116024	0.3051	2.08	536204.2927	5.2836
Absent	0	3	299.4084149	0.305	2.0352	316138.7304	9.3699
Absent	0	3	295.9683521	0.3051	3.7943	433721.4238	7.1865
Dominant	200	2	199.6460647	0.3051	4.0663	431442.5071	7.2292
Abundant	100	2	196.2060019	0.3052	2.1539	548490.2557	5.0557
Dominant	200		99.88365623	0.305	1.8522	288290.5584	9.887
Abundant	100	1	96.44359348	0.305	1.2253	261859.8573	10.3778
Absent	0	3	273.790717	0.3054	0.762	270955.4008	10.2089
Absent	0	3	283.4722509	0.3052	4.2768	416429.2113	7.5087
Absent	0	3	264.2640301	0.3053	0.8077	259759.4697	10.4167
Rare	1	3	273.2859115	0.3052	2.3799	544538.6216	5.1292
Abundant	100	1	165.6961189	0.3053	2.3745	370379.9595	8.3622
Abundant	100	1	175.0516105	0.3052	1.7048	480002.5543	6.3273
Abundant	100	1	67.46263073	0.3055	2.2948	259154.8464	10.4278
Abundant	100	1	76.81812235	0.3054	2.3613	281998.2392	10.0037
Absent	0	3	251.5877344	0.305	2.1164	355132.8664	8.6459
Absent	0	3	256.7852281	0.3051	1.629	424874.0505	7.3506
Absent	0	3	276.211344	0.3057	2.2677	441089.3498	7.0505
Absent	0	3	269.5312379	0.3053	1.9293	492516.9732	6.095
Occasional	25	3	177.7686561	0.305	1.1177	500932.0333	5.9386
Abundant	52	1	169.7421978	0.3053	2.0949	265981.6433	10.3014
Dominant	200	2	79.32607613	0.3051	2.611	376041.8881	8.2574
Dominant	300	2	70.53665109	0.3052	1.6933	254909.9663	10.5069
Absent	0	3	252.6367591	0.3051	1.233	507360.1917	5.8192
Absent	0	3	248.6720582	0.3052	2.0025	464153.9138	6.6217
Absent	0	3	295.0116094	0.3051	2.1033	454356.7375	6.8034
Absent	0	3	289.8446795	0.305	2.4041	370084.5338	8.3683
Abundant	51	2	195.5470125	0.3049	1.0388	302039.3817	9.6317
Absent	0	3	190.3800826	0.305	0.9796	517656.6663	5.6282
Abundant	101	2	96.08321741	0.3051	2.8093	407035.3872	7.6816
Abundant	69	2	90.91628748	0.3049	1.7187	380742.578	8.1704
Absent	0	3	309.4767503	0.3049	2.1854	375624.3575	8.2655
Absent	0	5	312.4040615	0.305	2.7993	337884.7187	8.9662
Absent	0	3	248.0294017	0.3051	2.6308	434984.454	7.1629
Absent	0	3	244.4828026	0.3052	1.1918	283960.465	9.9674
Abundant	53		148.0961599	0.3052	0.8189	251870.27	10.5633
Dominant	174	1	145.0188793	0.3052	1.1224	269596.1264	10.2341
Dominant	200	1	48.16191921	0.305	1.3855	313649.4486	9.4162
Dominant	300	1	45.55401384	0.3052	2.4018	493536.9478	6.0758
Absent	0	3	305.2811621	0.305	1.9993	327964.6602	9.1503
Absent	0	3	313.9760908	0.3051	2.0875	517634.5554	5.6288
Absent	0	3	238.2610573	0.3052	0.6893	278495.1362	10.0689
Absent	0	3	236.4440985	0.3053	2.3295	497310.6448	6.0057
Abundant	55	2	138.3275869	0.3052	1.3024	375040.0562	8.2763
Abundant	62	2	136.5106281	0.3054	1.9666	402780.8137	7.7612
Dominant	200	1	38.39411696	0.3051	1.395	423838.4545	7.3701
Dominant	200	1	36.57715815	0.3061	2.4292	284796.8517	9.9507
Absent	0	3	288.230083	0.3053	1.2497	371921.516	8.3338
Absent	0	3	296.9250117	0.3051	0.9402	364003.225	8.4813
Rare	3	3	241.5332028	0.305	1.0698	370367.4018	8.3629
Absent	0	3	239.716233	0.3049	0.7772	391067.8031	7.9787
Abundant	54	2	141.6404866	0.3052	1.2893	321239.1151	9.2752
Abundant	51	2	139.7825343	0.3053	3.048	491155.7034	6.1199
Dominant	300	1	41.77704989	0.3051	2.3226	476358.8347	6.3953
Dominant	200	1	39.84883592	0.3053	1.7008	315384.7468	9.3837
Absent	0	3	292.5234127	0.3051	1.4508	352252.6681	8.6993
Rare	2	3	301.2183414	0.3054	0.7681	297577.8218	9.7145
Occasional	23	3	224.7110249	0.3051	1.2009	369268.5695	8.3835
Occasional	24	3	222.1013781	0.3053	2.1488	419158.2793	7.4573
Dominant	193	2	124.8473506	0.3051	1.5016	385216.9703	8.0874
Dominant	185	2	122.2377038	0.3052	2.101	313767.8009	9.4138
Dominant	300	1	24.98362332	0.3053	2.1058	465995.2547	6.5873
Dominant	300	1	22.37397651	0.305	1.2913	361918.6837	8.52
Absent	0	3	284.9458566	0.3051	1.24	348506.9847	8.7691
Absent	0	3	293.6407852	0.3052	1.7922	420333.6649	7.4355
Common	37	2	219.9954891	0.3056	2.0238	337853.542	8.9663
Common	37	3	217.3858423	0.3055	2.1184	411688.4378	7.5963
Abundant	100	2	120.1315208	0.3052	2.6703	420456.7801	7.4329
Abundant	52	2	117.521874	0.3049	0.598	393587.7703	7.9319
Dominant	200	1	20.26856299	0.3051	1.4631	375734.9712	8.2633
Dominant	300	1	17.65891618	0.305	1.1462	376384.1873	8.2514
Absent	0	3	282.1819366	0.3052	1.5606	382791.0709	8.1325
Rare	1	3	287.355762	0.3055	1.3693	279797.6561	10.0444
Common	44	2	205.028129	0.305	1.8068	350509.5965	8.7317
Common	46	2	208.9376437	0.3056	2.8262	486664.6819	6.2045
Dominant	300	1	105.3348143	0.3052	1.725	410820.4349	7.6118
Dominant	200	2	109.244329	0.305	0.9293	379189.1387	8.1993
Dominant	300	1	5.64149053	0.3054	1.1227	286150.7805	9.9267
Dominant	189	1	9.551005258	0.3054	1.2857	311018.3553	9.4649
Rare	1	3	281.9006019	0.3066	2.9883	273210.6428	10.1639
Rare	7	3	280.7381396	0.3053	1.7496	339418.9308	8.9376
Dominant	300	2	181.927924	0.305	1.2165	350501.6032	8.7319
Dominant	200	2	180.7654618	0.3051	2.103	455016.8634	6.7914
Dominant	300	4	81.95523666	0.3056	2.0604	395515.8273	7.8958
Dominant	300	1	80.79277441	0.305	1.6993	355529.7378	8.6386
Absent	0	3	268.5833603	0.3052	2.1092	360367.3246	8.5482
Absent	0	3	263.594583	0.3052	2.7482	427285.2888	7.3058
Abundant	72	2	169.1248609	0.3054	2.9935	540646.2293	5.2012
Dominant	200	2	163.9293296	0.3053	1.7709	339693.1322	8.9326
Dominant	300	2	69.66616852	0.3053	1.7313	377139.0898	8.2372
Dominant	300	1	64.47063061	0.3051	1.208	357601.6385	8.6
Rare	6	3	263.1458821	0.3059	3.3284	439726.0491	7.0716
Absent	0	3	257.9503442	0.3051	2.3647	421282.026	7.4174
Dominant	177	1	163.8962231	0.3051	1.1756	362998.129	8.5
Dominant	200	2	158.4916274	0.3052	3.1512	441681.7456	7.0386
Dominant	300	1	66.88567032	0.3062	2.482	284372.7402	9.9581
Dominant	300	2	59.03271795	0.3056	1.7313	378969.6099	8.2032
Occasional	13	3	204.675831	0.3051	1.0516	368629.6243	8.3953
Rare	9	3	228.6313844	0.3051	1.2976	379968.3504	8.1847
Abundant	100	2	118.7971293	0.3054	2.7507	483744.4187	6.2582
Dominant	200	2	143.5316839	0.3051	1.2692	331331.6009	9.0878
Dominant	300	2	59.97307242	0.3051	1.7211	408842.3258	7.6486
Dominant	300	2	58.85944622	0.3051	1.1491	359660.3049	8.5616
Absent	0	3	144.7487536	0.3051	0.9465	364894.684	8.4646
Absent	0	3	193.2742602	0.3051	2.2992	418877.306	7.4622
Common	50	2	83.96386084	0.3051	2.2773	506172.7064	5.8412
Abundant	70	2	96.55058709	0.3052	2.1353	498281.3269	5.9879
Dominant	300	2	12.87492815	0.3052	2.2698	488889.7366	6.1622
Dominant	300	2	29.66072803	0.3051	1.8857	488360.6413	6.172
Rare	1	3	43.86778585	0.3053	2.5902	453931.9899	6.8104
Absent	0	3	93.46879679	0.3051	2.4902	476930.5568	6.3843
Dominant	163	5	44.86983425	0.3051	2.8804	457864.551	6.7382
Dominant	156	3	57.3413944	0.3051	3.0127	465729.6586	6.5924
Dominant	300	2	51.96895511	0.3052	3.0778	537838.8431	5.2539
Dominant	151	2	39.49739497	0.305	0.4435	419512.5497	7.4505
Abundant	51	5	20.77452723	0.3049	0.814	425516.1741	7.339
Rare	3	3	6.965837042	0.3049	0.6606	430020.8435	7.2554
Dominant	157	5	15.12660937	0.305	0.4084	399466.5468	7.8227
Dominant	300	3	20.60626302	0.305	0.3414	422583.6207	7.3935
Dominant	300	1	57.99166494	0.305	0.4602	394854.3241	7.9083
Dominant	300	1	44.45455071	0.3051	0.6563	395518.5912	7.896
Common	50	1	28.01354825	0.3052	0.5304	404905.2154	7.7217
Dominant	151	3	19.83692608	0.3049	0.4144	429994.6586	7.2559
Abundant	100	4	18.49051463	0.305	0.5279	414822.7041	7.5376
Dominant	300	5	23.95747211	0.3051	2.7438	495307.205	6.0433
Dominant	300	2	80.90956464	0.3051	3.0708	482726.8463	6.2769
Dominant	300	1	75.44260716	0.3051	2.92	520187.7163	5.5814
Common	31	3	67.6607395	0.305	0.6438	411092.2163	7.6069
Occasional	21	3	73.12769698	0.3051	1.0114	382598.1117	8.1359
Abundant	93	2	31.73934134	0.3051	2.9945	448857.6401	6.9055
Dominant	300	2	26.27238387	0.3049	0.6096	423477.5384	7.3769
Dominant	300	1	26.81703291	0.3051	0.6218	411682.0274	7.5958
Dominant	300	1	36.75925132	0.305	0.8108	418544.5095	7.4684
Occasional	25	3	47.41246842	0.305	0.5239	420030.1296	7.4409
Abundant	51	3	46.92862599	0.305	0.8595	439726.0761	7.0752
Abundant	62	2	52.5824839	0.3053	2.4176	435877.4887	7.1459
Dominant	166	2	53.06632633	0.3052	2.5251	428395.2206	7.2845
Dominant	176	1	36.80864639	0.3051	0.7577	418171.769	7.4753
Dominant	188	1	18.04923662	0.3053	2.6223	439738.5625	7.0738
Rare	4	3	45.3681175	0.3051	0.762	434445.4044	7.1731
Rare	1	3	44.88427507	0.3049	0.4248	434257.708	7.1767
Occasional	29	2	54.62683482	0.305	0.3505	415012.3247	7.534
Abundant	58	2	55.11067724	0.3053	2.9495	438265.2133	7.1011
Dominant	300	1	44.8959241	0.305	0.7102	439781.0924	7.0741
Dominant	200	1	41.26918342	0.305	1.7172	584204.5155	4.3925
Rare	5	1	29.56072966	0.305	1.7	566613.8049	4.7191
Dominant	154	1	29.07688724	0.305	1.5978	586484.5059	4.3502
Abundant	51	2	70.43422265	0.305	1.702	578380.9408	4.5007
Abundant	51	3	70.91806508	0.3051	2.1793	444705.7731	6.9824
Dominant	198	2	31.14493525	0.3052	2.3107	409129.8305	7.6428
Dominant	300	1	30.2191793	0.305	0.6309	392108.9054	7.9593
Dominant	300	1	16.2495168	0.3052	2.0515	418278.8185	7.4731
Dominant	174	1	15.76567437	0.305	1.8806	447635.1842	6.9282
Abundant	51	3	83.74543521	0.305	0.7285	406251.0221	7.6967
Abundant	51	2	84.22927764	0.305	1.1582	414663.4481	7.5405
Dominant	200	1	15.59948033	0.305	0.6616	400703.4098	7.7998
Dominant	300	1	17.02745166	0.3052	2.5739	438025.6215	7.106
Occasional	28	1	4.063476345	0.3051	2.6536	557343.3055	4.8918
Dominant	300	2	4.547318773	0.305	1.5993	440552.4761	7.06
Dominant	151	1	89.8346879	0.305	1.0973	436049.6902	7.1434
Dominant	300	1	92.85395405	0.305	1.6662	565891.4097	4.7325
Common	38	3	6.677110518	0.3051	1.9392	432224.3517	7.214
Rare	7	1	7.160952946	0.3051	1.6977	443614.6421	7.003
Dominant	300	1	76.72238233	0.3053	2.1704	427605.2025	7.2995
Dominant	300	1	81.49495296	0.3052	1.8129	421593.3488	7.4114
Rare	4	1	0.988329558	0.3051	1.1261	440992.4612	7.0518
Common	36	3	0.50448713	0.3051	0.4785	400940.9552	7.7953
Dominant	151	3	84.75949084	0.3051	0.4511	407244.5448	7.6782
Dominant	158	1	81.06595148	0.3051	2.1839	405446.8715	7.7113
Rare	8	1	6.585949425	0.3051	0.8364	393422.1416	7.9349
Occasional	13	1	6.102106997	0.3051	1.582	403610.231	7.7455
Dominant	152	6	93.4091376	0.305	0.9388	439303.2732	7.083
Dominant	154	3	93.06522327	0.3051	1.623	443908.5418	6.9975
Abundant	53	1	5.219708659	0.3051	0.6614	405989.1148	7.7015
Occasional	15	1	5.219708659	0.3051	2.5016	449892.678	6.8861
Abundant	51	6	91.98724245	0.3051	2.1702	424010.4833	7.3664
Abundant	51	2	88.29370309	0.3051	1.6063	430433.1998	7.2475
Common	47	1	25.05857373	0.305	0.5527	416746.4403	7.5019
Occasional	25	1	25.05857373	0.305	0.4225	417614.0119	7.4857
Dominant	151	3	79.60209322	0.3052	2.2098	434714.7378	7.1677
Dominant	200	3	75.90855386	0.305	0.781	419648.0716	7.4479
Rare	8	3	52.706605	0.3051	1.8039	420008.1504	7.441
Occasional	28	2	52.706605	0.3053	2.9651	448112.0065	6.919
Dominant	179	2	58.42622702	0.305	0.7285	406500.8622	7.6921
Dominant	300	3	55.57377218	0.305	0.5608	414807.06	7.5379
Absent	0	6	45.81208325	0.3052	2.8448	458191.8834	6.7319
Rare	9	3	45.81208325	0.305	0.4926	406353.3111	7.6948
Dominant	176	2	71.01336496	0.305	0.5212	422973.568	7.3862
Dominant	200	1	68.16091012	0.3052	3.3979	493648.3744	6.0737
Occasional	13	2	54.3178636	0.3051	3.4816	472389.1938	6.4683
Absent	0	3	55.39270011	0.3049	0.5913	415750.3484	7.5204
Dominant	178	2	65.87425412	0.305	0.57	409132.4654	7.6432
Dominant	186	1	64.30030696	0.3052	3.4607	469434.2404	6.5233
Occasional	16	3	82.85047949	0.3052	3.6546	467965.3115	6.5504
Rare	4	3	84.54440118	0.305	0.4228	408394.2186	7.6569
Abundant	86	2	36.35694674	0.3049	0.5486	410261.1628	7.6223
Dominant	200	2	35.15249174	0.3049	0.4907	410462.3319	7.6185
Abundant	101	2	88.90415188	0.305	0.5571	400940.4345	7.7953
Abundant	62	2	90.59807356	0.3049	0.8573	418349.2312	7.472
Dominant	300	2	27.7524443	0.3053	3.266	452436.2365	6.8385
Dominant	198	2	27.7524443	0.305	0.6614	416387.6124	7.5085
Abundant	75	2	94.04479523	0.305	0.6797	408180.9066	7.6608
Dominant	200	2	94.37709803	0.3053	2.6959	441787.4095	7.0363
Dominant	300	2	30.06775048	0.305	0.4816	415603.7049	7.523
Dominant	300	1	22.70227489	0.305	0.6101	413133.1055	7.5689
Dominant	200	2	109.8768666	0.305	0.4586	416210.2767	7.5118
Dominant	164	1	102.511391	0.3049	0.6508	416542.1663	7.5056
Dominant	200	2	10.96820886	0.3052	2.6236	433794.4354	7.1848
Occasional	25	2	3.602733266	0.305	0.677	419557.6886	7.4496
Abundant	53	2	121.0978343	0.3053	2.824	439680.7085	7.0754
Abundant	61	3	115.7238075	0.3051	0.5899	434297.0693	7.176
Abundant	100	2	21.67745253	0.3052	3.2269	504155.6004	5.8782
Dominant	200	1	16.30342572	0.3052	3.1252	497635.2522	5.9996
Dominant	158	2	122.1667643	0.3049	0.5212	431106.898	7.2352
Abundant	51	2	120.0559974	0.305	0.6781	432026.3212	7.2181
Dominant	157	2	22.25617462	0.305	0.8504	430244.0039	7.2513
Dominant	182	1	20.14540765	0.3049	0.7498	426949.2676	7.3124
Occasional	25	1	113.0609323	0.3051	3.0043	478397.4097	6.3568
Dominant	152	1	110.1232953	0.3052	3.6133	489656.5022	6.1475
Abundant	65	1	13.29061827	0.3049	0.657	415078.6147	7.5328
Dominant	192	1	10.21311991	0.305	0.5486	430650.2082	7.2436
Abundant	51	2	127.338481	0.305	0.57	429958.3518	7.2565
Common	32	3	123.8421015	0.3052	0.8466	415494.9238	7.5251
Dominant	187	1	27.95070784	0.3107	2.8895	424759.6072	7.3379
Dominant	193	1	24.0717875	0.3058	3.7632	547623.463	5.072
Dominant	200	1	126.9365226	0.3075	3.7704	523072.2434	5.53
Dominant	200	2	120.3698969	0.3053	0.6187	409182.5799	7.6423
Dominant	200	1	28.24964332	0.3052	3.9973	467687.0763	6.5555
Dominant	200	1	20.98214516	0.3058	4.2196	489088.6151	6.1582
Dominant	300	2	101.325187	0.3052	0.6599	391891.9007	7.9634
Dominant	300	2	120.8887231	0.3052	0.7184	393806.8513	7.9278
Dominant	300	1	13.03755353	0.3052	2.9317	447966.8423	6.9217
Dominant	300	1	22.20184377	0.3053	3.2209	478509.2744	6.3548
Dominant	300	1	78.71457561	0.3052	0.8103	407849.1949	7.6671
Dominant	300	1	74.72030124	0.3053	2.9635	473678.6523	6.4448
Dominant	151	1	115.7972158	0.3052	0.7407	413784.1842	7.5568
Occasional	14	3	93.40902963	0.3052	3.2805	452799.0798	6.8321
Abundant	51	1	15.97346467	0.3052	0.637	386908.2377	8.0559
Abundant	63	1	9.451499516	0.3053	0.4511	405538.2	7.71
Dominant	151	1	94.34114331	0.3052	0.4724	409395.8	7.6384
Abundant	54	3	97.31203918	0.3051	2.3645	441397.6	7.0439
Dominant	300	1	24.59508341	0.3052	2.4351	451188.1	6.8621
Abundant	100	1	42.63322735	0.305	1.4393	424674.6123	7.3547
Abundant	100	1	32.61526443	0.3051	1.5673	427626.663	7.2999
Abundant	100	1	27.47945663	0.305	0.4486	405527.1136	7.7102
Dominant	300	1	45.09644331	0.3051	0.9011	421973.2002	7.4049
Dominant	300	1	39.9009054	0.3051	1.457	423438.7504	7.3778
Dominant	194	1	16.83266054	0.3053	2.9004	557216.823	4.8942
Abundant	100	1	14.70933856	0.3053	0.5273	397358.2497	7.8619
Rare	3	1	25.49375417	0.3053	3.0617	562887.3122	4.7888
Abundant	52	1	22.17884497	0.3054	3.3147	539374.3802	5.2252
Dominant	300	2	48.10075943	0.305	0.4217	410589.1236	7.6162
Dominant	200	1	47.1918298	0.3053	2.82	556292.5332	4.9114
Dominant	300	1	37.39880645	0.3051	0.5731	397919.6928	7.8514
Dominant	300	1	39.45747372	0.3051	0.5577	394717.6235	7.9109
Dominant	300	1	33.79499088	0.3051	1.0973	418990.037	7.4603
Dominant	200	1	42.29838617	0.305	1.514	423140.7543	7.3831
Abundant	51	1	74.41536679	0.3052	0.5987	393119.8876	7.9406
Rare	5	1	27.19385909	0.3053	3.3711	533409.1709	5.3357
Rare	2	1	160.7079215	0.3053	2.8798	549123.8856	5.0442
Abundant	79	1	114.6832737	0.3054	3.5016	500346.7014	5.9496
Absent	0	2	65.61692373	0.3051	1.0442	406692.2528	7.6885
Absent	0	1	52.09775846	0.3053	0.5228	408966.7694	7.6463
Absent	0	2	156.4156257	0.305	0.9124	408718.2228	7.6509
Absent	0	1	164.8734226	0.3052	0.6828	404292.9503	7.7331
Abundant	69	2	56.44277525	0.3052	0.4389	415425.3076	7.5265
Abundant	52	2	71.37097293	0.3051	0.509	414471.4386	7.5441
Rare	6	2	115.3507183	0.305	0.8659	421324.9006	7.4169
Rare	8	2	100.4705512	0.3054	3.3369	526231.6209	5.4693
Absent	0	1	46.1394771	0.3053	3.1511	513440.5526	5.7066
Common	46	1	3.71975775	0.3051	0.7229	411403.8286	7.6011
Rare	5	1	19.6269284	0.3053	3.1667	521196.2803	5.5628
Absent	0	1	17.2266294	0.3051	0.8504	420086.8459	7.4399
Abundant	51	1	7.003616256	0.3053	0.7613	414166.4718	7.5498
Abundant	81	1	4.834677572	0.305	0.7044	427582.9883	7.3007
Occasional	29	1	16.10776785	0.305	1.2064	415860.1591	7.5183
Dominant	151	1	13.93882917	0.3053	0.8687	407101.5276	7.6809
Abundant	51	1	8.898883969	0.3055	3.1699	522931.3468	5.5309
Rare	3	1	6.729945285	0.3049	0.9083	413662.9595	7.5591
Rare	8	1	10.50679165	0.3049	0.9768	418282.2186	7.4733
Common	45	1	6.600901273	0.3052	3.0326	534706.0997	5.3119
Occasional	22	4	16.16657869	0.3053	3.3442	520745.7266	5.5708
Abundant	52	2	12.09852769	0.3052	2.8364	536439.6431	5.2796
Dominant	152	1	16.32551194	0.3051	1.3992	417352.0366	7.4907
Dominant	151	1	12.7145828	0.3054	2.8682	485651.307	6.2228
Absent	0	2	277.230683	0.3061	1.5697	500824.5774	5.9408
Absent	0	2	324.683035	0.3065	1.308	486879	6.1997
Absent	0	2	260.679434	0.3063	1.8391	541414.9092	5.1867
Absent	0	1	310.670256	0.3068	2.8643	524588.3755	5.4984
Absent	0	2	281.134475	0.3056	1.2305	529292.8997	5.412
Absent	0	2	328.022526	0.3056	1.2283	515911.8663	5.6602
Absent	0	2	331.822452	0.3061	2.8407	527093.8621	5.4515
Absent	0	1	372.381927	0.3077	3.9787	489278.4574	6.1628
Absent	0	2	198.859611	0.3056	1.783	565101.5669	4.7472
Absent	0	1	241.167684	0.3055	1.6215	527548.1479	5.4443
Absent	0	2	162.012499	0.3054	1.4766	619150.1811	3.7437
Absent	0	2	211.813103	0.3056	1.7114	581490.3102	4.4429
Absent	0	2	181.485754	0.3055	1.2844	631103.7384	3.5216
Absent	0	2	227.054566	0.3055	2.2415	600128.9901	4.0969
Absent	0	2	244.156675	0.3057	1.8375	581712.1372	4.4388
Absent	0	2	279.69478	0.3063	2.4239	630869.9137	3.527
Absent	0	2	163.230095	0.3054	2.1441	687595.2984	2.4733
Absent	0	1	187.343855	0.3054	1.7001	597586.3674	4.144
Absent	0	2	79.060447	0.3053	1.4725	694397.6749	2.3464
Absent	0	2	121.260704	0.3054	2.0914	635140.0833	3.4466
Absent	0	2	76.441955	0.3054	1.4619	678888.8954	2.6344
Absent	0	2	119.569886	0.3054	1.2776	668921.819	2.8195
Absent	0	2	159.444476	0.3054	2.289	642784.1594	3.3048
Absent	0	2	184.054723	0.3053	1.8765	650085.81	3.1693
Absent	0	1	21.207178	0.3057	1.8724	588460.2641	4.3136
Absent	0	2	25.015608	0.3055	2.3994	636757.9328	3.4167
Rare	2	1	121.010399	0.3059	2.4872	587072.0539	4.3383
Absent	0	2	122.945506	0.3056	1.7313	624246.1846	3.6489
Occasional	20	2	320.616863	0.3058	2.4434	532892.1413	5.3447
Rare	1	2	322.574777	0.3058	2.2557	574024.4848	4.5815
Absent	0	2	220.813605	0.3063	1.8989	487308.2284	6.1902
Absent	0	1	222.692205	0.306	2.1787	535567.4863	5.2957
Rare	5		5.939157	0.3057	2.1753	577842.6305	4.511
Absent	0	1	13.325138	0.3056	2.0455	581282.9963	4.4472
Rare	10		103.831977	0.3054	1.2619	574220.8437	4.5776
Occasional	15	1	113.128518	0.3054	1.7404	576644.5303	4.5327
Rare	4	1	201.725132	0.305	1.3899	520734.2691	5.571
Occasional	15	1	211.855412	0.305	1.4508	516824.6108	5.6436
Absent	0	1	299.61718	0.3053	2.4506	465874.4055	6.5889
Absent	0	1	309.74746	0.3051	1.3381	463655.7772	6.6308
Occasional	17	1	2.414475	0.3056	1.9852	576484.3431	4.5358
Common	50	1	7.365754	0.3056	2.0691	583164.5692	4.4119
Rare	2	1	95.938589	0.3052	1.667	561919.5059	4.8062
Common	45	1	105.258033	0.3053	1.465	567190.2704	4.7082
Common	50	1	194.292525	0.305	1.1582	506767.3039	5.8303
Occasional	11	1	203.236797	0.305	1.3198	513504.0525	5.7052
Occasional	24	1	292.345283	0.3049	1.0559	464063.6398	6.6232
Absent	0	1	301.590052	0.305	1.0036	466347.973	6.5808
Common	50	1	2.077443	0.3057	2.1654	577929.9333	4.5092
Common	50	1	9.797956	0.3056	1.9854	583896.6296	4.3981
Rare	1	1	94.806191	0.3051	1.3393	561059.9867	4.8222
Absent	0	1	107.12613	0.3052	1.2924	549967.7731	5.0282
Rare	6	1	188.966448	0.305	1.8741	512065.6061	5.732
Rare	2	1	204.00988	0.305	1.5338	499373.942	5.9676
Absent	0	1	282.191203	0.305	1.3509	446718.1871	6.9453
Absent	0	1	300.240908	0.3049	1.0884	443287.4797	7.009
Abundant	100	1	75.081707	0.3056	2.731	530012.3269	5.3985
Common	50	1	57.51387	0.3057	2.6792	524543.6579	5.4997
Abundant	100	1	18.142531	0.3052	1.2893	596916.0908	4.1566
Abundant	75	1	36.192236	0.3053	1.0872	593379.9258	4.2221
Abundant	100	1	113.596066	0.305	0.9815	556625.435	4.9045
Common	50	1	129.417148	0.305	1.3677	552401.7077	4.9829
Rare	4	1	211.094468	0.305	1.4813	503523.8556	5.8906
Rare	9	1	223.015386	0.305	1.6511	491405.1661	6.1156
Occasional	30	1	71.175489	0.3055	2.4506	549636.6545	5.0344
Abundant	55	1	62.115742	0.3056	2.6031	562918.7162	4.788
Abundant	80	1	28.380147	0.3053	1.908	568939.8354	4.6762
Abundant	100	1	35.38262	0.3053	1.8003	575960.6816	4.5457
Abundant	75	1	127.936509	0.3049	0.7711	531235.1554	5.376
Abundant	150	1	132.881092	0.3049	0.9601	539676.1367	5.2192
Common	50	1	227.687971	0.305	1.255	491119.9811	6.1208
Rare	4	1	230.708313	0.305	1.2599	488402.1454	6.1713
Absent	0	3	63.14861894	0.3054	2.0332	522128.6657	5.545
Absent	0	3	112.6467966	0.3057	1.7957	508257.0412	5.8026
Occasional	20	1	90.912442	0.3055	2.3569	518119.345	5.6192
Rare	2	3	91.544349	0.3054	2.4597	523478.509	5.5198
Common	40	1	9.052962	0.3052	1.7695	576567.1161	4.5345
Absent	0	1	8.010496	0.3052	1.7061	580783.6917	4.4562
Occasional	20	1	109.019401	0.305	0.8992	519087.9971	5.6016
Common	40	1	107.566342	0.305	0.9205	526805.5117	5.4583
Occasional	20	1	208.984868	0.305	1.1418	498898.7381	5.9764
Common	50	1	207.121289	0.305	1.0061	498925.2879	5.976
Absent	0	3	2.747336148	0.3057	1.7935	546331.9927	5.0956
Absent	0	3	12.82701403	0.3057	1.5653	532874.9863	5.3455
Rare	10	2	72.799717	0.3056	1.9601	519682.476	5.5901
Rare	1	3	74.493659	0.3055	1.7191	519602.6896	5.5916
Abundant	100	1	27.108537	0.3051	1.5994	577468.3325	4.5176
Rare	5	1	25.414595	0.3053	1.7845	567523.4195	4.7023
Abundant	100	1	126.249062	0.305	0.7315	528742.3599	5.4223
Abundant	70	1	125.323901	0.305	0.7315	521322.1219	5.5601
Occasional	20	1	220.016617	0.3051	0.7103	514158.5434	5.6932
Occasional	20	1	225.232201	0.305	0.6928	503053.7945	5.8993
Absent	0	1	4.556101065	0.3056	2.2098	562374.7447	4.7977
Absent	0	1	13.57249451	0.3057	2.0643	545425.6218	5.1121
Rare	3	3	71.357049	0.3053	2.37	510075.316	5.7686
Abundant	100	1	54.401781	0.3055	2.5085	541488.2825	5.1854
Abundant	100	1	27.296718	0.3054	1.7008	571264.617	4.6328
Abundant	51	1	39.365619	0.3051	1.745	563358.7608	4.7796
Common	50	1	125.950575	0.3049	1.1003	533010.034	5.343
Common	45	1	134.276472	0.3049	0.9328	523502.4299	5.5196
Common	32	1	224.604521	0.3062	4.7263	443940.9003	7.0007
Rare	9	1	232.678949	0.3054	4.1705	490290.5795	6.1373
Absent	0	2	9.572798997	0.3056	1.6143	570460.7132	4.6481
Absent	0	1	1.085011395	0.3056	1.9647	569496.0023	4.6657
Rare	1	3	79.585484	0.3055	1.9846	518067.7439	5.6203
Absent	0	3	76.04542	0.3054	2.2059	508641.6634	5.7952
Abundant	70	1	20.272728	0.3056	1.8928	589377.7946	4.2968
Common	50	1	22.640441	0.3053	1.5514	584758.1508	4.3822
Abundant	100	1	116.102026	0.305	1.2963	551694.996	4.996
Abundant	100	1	122.453943	0.3049	1.1186	535804.8152	5.2911
Abundant	100	1	211.027529	0.3051	1.8884	534160.7832	5.3218
Abundant	100	1	222.311199	0.3054	4.3827	485964.6124	6.218
Absent	0	1	41.38418789	0.3055	1.0394	583499.8769	4.4056
Absent	0	1	33.05165819	0.3055	1.7675	578343.7071	4.5017
Absent	0	1	57.18313429	0.3054	2.4201	532179.6608	5.3582
Absent	0	1	65.51566398	0.3054	2.0642	523604.5023	5.5175
Occasional	12	1	13.68684	0.3057	2.3409	546413.3992	5.0933
Common	37	1	9.303427	0.3059	2.4524	567819.9422	4.6964
Common	50	1	83.719831	0.3052	1.1861	552133.3324	4.9879
Abundant	60	1	88.708037	0.305	0.9906	561987.799	4.8049
Absent	0	3	47.1083826	0.3054	1.2185	594978.2691	4.1925
Absent	0	2	38.98416333	0.3054	1.1339	592029.4583	4.2473
Absent	0	1	52.808405	0.3053	2.4204	551434.3272	5.0007
Absent	0	1	59.5833742	0.3054	2.4201	535620.4014	5.2943
Occasional	16		35.23857	0.3058	2.1554	539708.1138	5.2173
Occasional	20	1	16.247968	0.3058	2.2708	548997.8507	5.0453
Common	50	1	63.96782	0.3052	1.1003	563153.4141	4.7833
Dominant	200	1	76.434745	0.3054	1.3716	557584.7526	4.8867
Absent	0	1	51.73895775	0.3054	0.9786	593926.2414	4.212
Absent	0	1	53.30069537	0.3054	1.2101	591989.3624	4.248
Absent	0	1	48.1780558	0.3053	2.411	557418.1112	4.8897
Absent	0	1	46.61631818	0.3053	2.4689	556615.4323	4.9046
Absent	0	1	65.43859	0.3052	1.8836	516308.4882	5.6527
Absent	0	1	42.679028	0.3055	2.2494	531214.7149	5.3753
Absent	0	1	26.821498	0.3057	3.2041	518521.9848	5.6112
Common	40	1	46.318799	0.3056	2.0549	535325.7108	5.2996
Absent	0	2	27.07922308	0.3053	1.3503	585222.5915	4.3736
Absent	0	1	28.64096069	0.3053	1.1812	593644.5468	4.2172
Absent	0	1	72.83703678	0.3051	1.7738	530801.6918	5.3838
Absent	0	3	71.27529916	0.3052	2.0573	528337.0881	5.4295
Occasional	25	1	55.322225	0.3056	2.7402	527947.8336	5.436
Common	31	1	53.123746	0.3054	2.4323	522048.8719	5.5457
Common	40	1	44.377318	0.3057	4.3311	517225.8034	5.6368
Occasional	27	1	46.792001	0.3058	4.2789	478461.5255	6.3551
Absent	0	1	13.34069258	0.3053	0.9083	574241.9131	4.5775
Absent	0	1	14.9024302	0.3054	1.2405	578607.8123	4.4965
Absent	0	1	86.5758056	0.3051	1.5748	521890.3284	5.5495
Absent	0	1	85.01406798	0.3051	1.5873	524682.6942	5.4976
Rare	1	1	79.17812	0.3052	1.9111	505004.9126	5.8629
Abundant	55	1	49.393924	0.3054	2.3727	523666.8695	5.5162
Occasional	20	1	15.181989	0.3054	1.9174	547232.9779	5.0792
Common	40	1	23.229075	0.3054	3.3982	545570.9196	5.1108
Absent	0	1	5.947990728	0.3052	0.9379	567143.1904	4.7093
Absent	0	1	4.386253109	0.3052	0.9156	571288.6194	4.6323
Absent	0	5	79.84005108	0.3051	1.7417	512769.761	5.7189
Absent	0	1	104.3029645	0.3051	1.6093	510067.5463	5.769
Absent	0	3	141.0231923	0.3051	0.8809	460926.9104	6.6815
Absent	0	3	107.315952	0.3051	1.0956	483622.5367	6.2601
Absent	0	3	110.786194	0.3052	1.4504	440790.5969	7.0554
Absent	0	3	60.883979	0.3054	2.0663	479672.809	6.3334
Absent	0	3	79.19140028	0.3051	0.9205	545444.3224	5.1122
Absent	0	5	39.60316279	0.3052	0.9997	549823.7703	5.0309
Absent	0	1	18.13172643	0.3052	1.1094	536895.7443	5.2708
Absent	0	1	21.45738634	0.3051	1.3714	534452.6729	5.3163
Absent	0	2	60.35985642	0.3052	2.1306	468619.6258	6.5387
Absent	0	1	83.36909788	0.3053	1.7783	456516.274	6.7635
Absent	0	3	159.9873069	0.305	0.6894	411150.0293	7.6057
Absent	0	3	162.600374	0.3051	1.4524	437767.4761	7.1115
Absent	0	3	139.1977334	0.3051	0.8537	536042.1726	5.2868
Absent	0	1	115.3816993	0.3052	0.759	546309.5707	5.0961
Absent	0	1	39.35525692	0.3052	0.7722	533281.5656	5.338
Absent	0	1	36.87076761	0.3052	0.9173	537662.9433	5.2566
Absent	0	3	60.48720872	0.3052	1.6185	485713.2095	6.2212
Absent	0	1	62.97169803	0.3051	1.887	482172.9339	6.287
Absent	0	3	160.3297899	0.305	1.0577	432019.9656	7.2182
Absent	0	3	162.8142792	0.305	1.1979	421067.4828	7.4216
Absent	0	3	129.6372406	0.3053	1.3615	517970.7901	5.6222
Absent	0	3	127.1527513	0.3052	1.1492	519648.7502	5.5911
Absent	0	1	29.79553372	0.3053	1.1186	505443.4869	5.855
Absent	0	1	27.31104442	0.3053	0.884	514489.4694	5.6869
Absent	0	1	70.04722382	0.3052	1.6653	459764.0025	6.7032
Absent	0	1	72.53171312	0.3053	1.5152	463647.1292	6.631
Rare	1	1	169.8889723	0.3049	0.7263	424800.2332	7.3523
Absent	0	2	172.3734616	0.305	0.8574	427355.3085	7.3048
Absent	0	1	141.8459852	0.3051	1.1344	553951.3684	4.9542
Absent	0	1	139.3614959	0.3053	1.2984	529821.9134	5.4022
Occasional	30	1	42.00404811	0.3053	1.2222	524189.5158	5.5067
Abundant	100	1	39.51955881	0.3052	1.3853	519987.7127	5.5848
Rare	10	1	57.83787772	0.3053	2.7487	484964.6273	6.2348
Absent	0	1	60.32236702	0.3052	2.2399	472555.0989	6.4655
Absent	0	3	157.6808547	0.305	0.8291	419697.5427	7.4471
Absent	0	2	160.165344	0.305	0.5517	420516.3543	7.4318
Absent	0	1	158.1959439	0.3052	1.052	570620.5224	4.6446
Absent	0	1	155.7114546	0.3053	1.0251	568961.4684	4.6755
Absent	0	3	58.35377659	0.3052	1.1663	514948.0954	5.6785
Absent	0	3	55.86928729	0.3053	1.1095	518017.658	5.6214
Absent	0	1	41.48837994	0.3053	2.2566	498914.6077	5.9758
Rare	10	1	43.97286925	0.3054	2.5908	501961.5897	5.9189
Absent	0	3	141.3305893	0.305	1.2361	420933.5521	7.4241
Absent	0	3	143.8150786	0.305	1.0347	420881.9092	7.425
Absent	0	1	151.1418621	0.3052	1.1796	563021.7671	4.7858
Absent	0	1	148.6573728	0.3052	1.284	568911.904	4.6764
Absent	0	3	51.30046129	0.3052	0.768	511964.9681	5.7338
Absent	0	3	48.81597198	0.3053	0.7219	511311.8558	5.746
Occasional	15	1	48.54198914	0.3051	1.4274	496742.1771	6.0164
Absent	0	1	51.02647844	0.3051	1.8417	491477.145	6.1142
Absent	0	3	148.3844288	0.305	1.3322	418954.7941	7.4607
Absent	0	3	150.8689181	0.305	1.1548	416132.6117	7.5131
Absent	0	5	169.1236372	0.3054	1.1523	563481.5919	4.7772
Absent	0	5	166.6391479	0.3054	1.1311	567091.5231	4.7102
Absent	0	3	69.28100845	0.3053	1.0533	516519.7114	5.6493
Absent	0	3	66.79651914	0.3052	0.8291	514354.8952	5.6895
Absent	0	1	30.56167268	0.3051	1.1217	510499.5528	5.7611
Absent	0	3	33.04616198	0.3051	1.1773	506663.0941	5.8323
Absent	0	3	130.4033442	0.3052	1.5606	442177.5773	7.0292
Absent	0	1	132.8878335	0.3051	1.4855	431295.1087	7.2315
Absent	0	5	168.6455452	0.3053	0.9233	555440.607	4.9263
Absent	0	1	165.1057249	0.3052	0.9554	560393.4526	4.8345
Absent	0	3	71.07862586	0.3051	0.9601	533575.852	5.3326
Absent	0	1	65.2628659	0.3052	1.078	530688.0923	5.3862
Absent	0	3	25.90186902	0.3051	1.1076	515140.291	5.6749
Absent	0	5	34.57898504	0.3052	1.1643	512922.9205	5.7161
Absent	0	3	122.8824769	0.3051	1.416	447329.0372	6.9338
Absent	0	3	134.4208863	0.3051	1.46	447929.5467	6.9226
Absent	0	1	168.0876565	0.3054	1.4905	548883.8576	5.0486
Absent	0	2	155.9608753	0.3051	0.8504	549426.4366	5.0382
Absent	0	3	71.10585921	0.3051	1.2998	506723.7302	5.8311
Absent	0	3	58.97907796	0.3051	0.8845	517760.3173	5.6262
Absent	0	3	25.87508678	0.3051	0.9025	491585.5836	6.1122
Absent	0	5	38.00186803	0.3051	1.2105	498915.602	5.9762
Absent	0	5	122.8561492	0.3051	1.3295	439948.8239	7.0708
Absent	0	3	134.9829304	0.305	1.2101	434621.1229	7.1697
Rare	10	1	176.3107163	0.305	1.0915	528069.0631	5.4348
Absent	0	1	164.183935	0.3054	1.5493	536676.4162	5.2751
Absent	0	3	79.32969122	0.3052	1.0118	474168.2144	6.4357
Absent	0	3	67.20290996	0.3051	0.9676	484116.1472	6.2509
Absent	0	1	17.65144686	0.3056	0.9784	475160.1465	6.4173
Absent	0	5	29.77822812	0.3053	0.8687	483876.1825	6.2554
Absent	0	3	114.6327038	0.3051	0.8717	448927.3612	6.9043
Absent	0	1	126.759485	0.3051	1.3106	439652.5443	7.0763
Absent	0	1	207.0958641	0.3051	1.4844	517654.7991	5.6281
Absent	0	1	194.9690828	0.3051	1.1796	516921.5163	5.6418
Absent	0	1	110.1146173	0.3054	1.14	478229.5822	6.3603
Absent	0	1	97.98783607	0.3052	1.266	469119.7202	6.5294
Absent	0	3	13.13325174	0.3053	0.9601	462140.7564	6.6589
Absent	0	3	1.006470489	0.3055	0.8016	458900.5366	6.7191
Absent	0	3	83.9065686	0.305	0.3901	440548.5839	7.0599
Absent	0	3	95.97501151	0.3051	0.6295	447669.127	6.9277
Absent	0	1	244.3537426	0.3055	1.8549	539837.2334	5.2166
Absent	0	1	232.7055849	0.3053	1.841	541483.1995	5.1855
Absent	0	1	146.9475187	0.3051	1.3699	544145.5003	5.1363
Absent	0	1	135.7045433	0.3052	1.2777	517296.8221	5.6349
Absent	0	3	49.54215762	0.3056	0.8108	488515.7766	6.1693
Absent	0	3	38.29918228	0.3053	0.8424	483789.1785	6.257
Rare	1	3	47.86403098	0.3051	1.4204	431825.6933	7.2217
Absent	0	3	59.10700631	0.3051	1.0266	436208.7282	7.1404
Absent	0	3	256.7553953	0.305	1.7621	553360.2223	4.9651
Absent	0	1	245.51242	0.3051	1.6064	551934.7257	4.9917
Absent	0	1	159.3499413	0.3052	1.8733	531107.8071	5.3784
Absent	0	1	148.1069659	0.3052	1.6387	542128.1159	5.1738
Absent	0	3	61.94340676	0.3057	0.7498	479425.079	6.338
Absent	0	3	50.70043142	0.3056	0.8199	483317.4741	6.2657
Rare	1	3	35.46226841	0.3052	1.6276	441008.8557	7.0512
Absent	0	3	46.70524374	0.3051	1.4813	429135.4489	7.2716
Absent	0	1	204.4960992	0.3052	1.1796	567486.216	4.7029
Absent	0	3	218.8687699	0.3051	1.0161	557925.31	4.8804
Rare	2	1	107.5160116	0.3054	2.0818	526266.1481	5.4682
Absent	0	3	132.8327279	0.3054	2.0924	496243.2471	6.0257
Absent	0	1	35.87555145	0.3053	0.8595	485541.1445	6.2244
Absent	0	1	57.04887444	0.3053	0.6998	477530.5415	6.3732
Rare	7	1	29.1140184	0.3055	2.2799	465343.1947	6.5991
Absent	0	1	40.35699373	0.3055	2.1488	445306.3271	6.9711
Absent	0	1	205.6767178	0.3053	1.6602	586245.7851	4.3546
Absent	0	1	196.0084924	0.3054	1.4204	568500.0255	4.6838
Absent	0	3	107.3420934	0.3052	1.8926	541537.418	5.1846
Absent	0	1	96.55014693	0.3053	2.2284	549291.6605	5.0405
Absent	0	1	7.948095567	0.3054	0.9601	521178.9282	5.5627
Rare	5	1	0.498340631	0.3055	1.0394	505836.1053	5.8476
Occasional	17	1	87.9148416	0.3055	2.4293	486142.6354	6.2128
Common	40	1	45.00745883	0.3054	2.3534	476982.9367	6.3831
Absent	0	1	227.3951507	0.305	1.5548	607764.0145	3.955
Absent	0	1	222.0539878	0.305	1.1005	607484.0602	3.9603
Absent	0	1	128.000993	0.3052	1.7805	532786.2077	5.347
Absent	0	5	122.65983	0.3053	2.0483	532815.1485	5.3463
Absent	0	1	28.60775832	0.3058	1.4295	523350.6377	5.5218
Absent	0	1	23.26659537	0.3055	1.1385	520654.9452	5.5723
Abundant	69		70.78654065	0.3053	2.2062	516136.618	5.6565
Occasional	12	1	76.12770359	0.3056	2.4759	505677.2008	5.8506
Absent	0	1	229.5003424	0.305	1.0435	593740.0385	4.2154
Absent	0	6	224.1591795	0.305	1.3596	596890.2884	4.1569
Absent	0	1	130.1059616	0.3052	2.0143	542565.069	5.1657
Absent	0	1	124.7647987	0.3052	1.8645	535215.6507	5.3021
Absent	0	1	30.7123785	0.3054	1.5497	531736.468	5.3666
Absent	0	1	25.37121556	0.3058	1.4905	528022.2717	5.4353
Absent	0	1	68.68102469	0.3056	2.2883	518225.2722	5.6183
Common	50	1	74.02218764	0.3053	2.315	514474.085	5.6875
Absent	0	1	232.9378577	0.305	2.0794	570056.552	4.6551
Absent	0	1	227.5966947	0.305	1.2115	586365.7959	4.3524
Absent	0	5	133.5442471	0.3051	1.0822	518958.6659	5.604
Absent	0	1	128.2030841	0.3052	1.4792	532142.5653	5.3591
Absent	0	1	34.1504398	0.3053	1.185	547214.4249	5.0792
Absent	0	1	28.80927685	0.3053	1.3083	542991.9314	5.1576
Absent	0	1	65.24318751	0.3055	2.3024	519178.2206	5.6002
Absent	0	1	70.58435046	0.3057	2.3398	513675.278	5.7032
Absent	0	1	213.5743229	0.3051	2.9605	555580.0692	4.924
Absent	0	1	226.5047905	0.305	2.5083	550994.1508	5.0091
Absent	0	3	117.0091558	0.3052	1.8288	506195.8712	5.8409
Absent	0	3	129.9396234	0.3051	1.4805	507551.4566	5.8157
Absent	0	1	20.44473216	0.3055	0.6523	556578.3421	4.9055
Absent	0	1	33.37519973	0.3054	1.2192	551711.3662	4.9957
Absent	0	5	76.12060695	0.3052	1.5356	523659.5596	5.5165
Absent	0	1	63.88158991	0.3055	1.6368	521026.2486	5.5654
Absent	0	1	178.9483704	0.3051	2.1633	568984.3064	4.6752
Absent	0	5	191.8622855	0.3051	2.9208	560827.5284	4.8268
Absent	0	1	82.36640187	0.3051	1.2172	508572.0883	5.7968
Absent	0	1	95.29686944	0.3051	1.7179	513265.7036	5.7097
Absent	0	1	14.19827179	0.3053	0.6584	552929.3901	4.9732
Absent	0	1	1.267804215	0.3054	0.5578	556027.2835	4.9157
Absent	0	1	110.7638573	0.3052	1.7191	514760.176	5.6817
Absent	0	3	97.83338974	0.3053	1.3929	519526.4615	5.5932
Absent	0	1	173.5539428	0.3051	2.3963	566178.9497	4.7272
Absent	0	1	167.2365761	0.3051	2.2341	569287.8484	4.6696
Absent	0	1	74.68387277	0.3051	0.7803	509102.3845	5.787
Absent	0	1	67.42609336	0.3052	0.9834	523116.6719	5.5268
Absent	0	1	24.18743893	0.3052	0.5542	543395.9194	5.1502
Absent	0	1	31.56836704	0.3052	0.7315	548450.4718	5.0564
Absent	0	3	123.0576781	0.3053	1.9502	503879.1846	5.8838
Absent	0	1	129.7759437	0.3052	1.9831	503749.8828	5.8862
Absent	0	1	180.0854338	0.3052	2.3461	538050.0395	5.2496
Absent	0	1	172.7045057	0.3052	2.4018	546382.3936	5.0948
Absent	0	1	81.21497733	0.3052	1.4112	512056.745	5.7323
Absent	0	1	73.83404922	0.3051	1.2988	511696.257	5.7389
Absent	0	1	17.65637975	0.3053	0.6218	547584.1902	5.0725
Absent	0	1	25.03730787	0.3053	0.5378	544094.485	5.1373
Absent	0	1	116.5270054	0.3055	2.1853	521470.8453	5.5574
Absent	0	1	123.9079335	0.3055	2.3371	507714.1891	5.8125
Absent	0	3	183.2522144	0.3052	1.8868	516242.5805	5.6545
Absent	0	5	177.3919722	0.3052	2.1223	517248.7017	5.6359
Absent	0	1	83.61635743	0.3053	1.2497	523923.3068	5.512
Absent	0	1	78.52130251	0.3052	1.365	515220.7574	5.6736
Absent	0	1	16.01956207	0.3054	0.7894	551216.3204	5.005
Absent	0	1	20.349452	0.3052	0.6508	548182.5826	5.0613
Rare	7	1	115.655447	0.3053	2.4059	520626.7806	5.5731
Abundant	61	1	119.7147925	0.3053	2.2799	523936.5587	5.5116
Absent	0	3	179.8329946	0.3053	1.179	515197.4087	5.6738
Absent	0	3	175.773649	0.3052	1.4466	517882.9643	5.624
Occasional	20	1	80.19790501	0.3052	0.8199	536735.6085	5.274
Absent	0	1	76.13855942	0.3052	0.7193	534224.4666	5.3206
Absent	0	1	19.43824196	0.3053	0.8797	544877.6683	5.1227
Rare	2	1	23.49758754	0.3054	0.6615	550675.7328	5.015
Common	40	1	119.0743533	0.3057	2.0166	508553.9128	5.7968
Absent	0	1	123.1336989	0.3054	2.6377	507849.9372	5.8102
Absent	0	3	176.1905765	0.3053	1.1822	507315.4118	5.8202
Absent	0	1	172.1312309	0.3052	0.6258	517101.8617	5.6384
Absent	0	1	76.55526538	0.3053	0.9815	530057.4036	5.398
Absent	0	1	72.49591979	0.3052	0.7615	535939.4685	5.2887
Rare	5	1	23.08110508	0.3055	1.14	537104.3805	5.267
Occasional	30	1	27.14045066	0.3054	1.0912	536669.6624	5.2751
Abundant	100	1	122.7165421	0.3057	2.4597	503149.3475	5.8974
Common	45	1	126.7758877	0.3058	2.2445	499622.0581	5.962
Absent	0	1	119.5598577	0.3055	1.2579	529024.7523	5.4172
Absent	0	1	115.5005121	0.3055	1.0698	513306.8653	5.709
Absent	0	1	19.92324651	0.3054	0.7224	536851.257	5.2716
Absent	0	1	15.86390093	0.3054	0.5913	541707.2133	5.1815
Absent	0	1	79.7123332	0.3054	1.0881	516098.3282	5.6569
Abundant	60	1	83.77167878	0.3056	1.0302	521793.5751	5.5512
Common	50	1	179.3479754	0.3052	2.1462	442248.4929	7.0277
Occasional	15	3	183.407321	0.3052	2.504	443629.5938	7.0018
Absent	0	1	138.6110778	0.3056	0.8687	524899.6364	5.4935
Absent	0	1	134.5517322	0.3054	0.9043	529303.2852	5.4117
Absent	0	1	38.97532848	0.3054	0.7925	524718.7789	5.4968
Absent	0	1	34.9159829	0.3054	0.8016	529843.8549	5.4016
Absent	0	1	60.66058063	0.3054	1.268	518592.8098	5.6106
Absent	0	1	64.71992621	0.3054	1.2377	518693.5677	5.6088
Absent	0	1	160.2964559	0.3052	1.9111	447195.0564	6.9361
Absent	0	1	164.3558015	0.3055	2.2455	449704.2777	6.8889
Absent	0	1	148.6204566	0.3055	1.0838	534770.4728	5.3104
Absent	0	1	144.561111	0.3058	1.0302	532540.4601	5.3517
Absent	0	1	48.98447568	0.3052	0.9989	543073.3615	5.1561
Rare	10	1	44.9251301	0.3054	1.14	533591.3391	5.3323
Rare	9	1	50.65166485	0.3055	1.0965	521566.0655	5.5555
Absent	0	1	54.71101044	0.3055	1.0394	521587.1278	5.5551
Rare	10	1	150.2867749	0.3054	2.8134	468842.7243	6.5344
Absent	0	1	154.3461205	0.3054	2.1134	453110.8802	6.8261
Absent	0	1	157.1338098	0.3054	0.7498	539308.2854	5.2262
Rare	1	2	153.0744642	0.3054	0.6028	537563.4941	5.2586
Common	50	1	57.49850284	0.3052	0.6492	534712.8513	5.3114
Absent	0	1	53.43915726	0.3053	0.7681	540479.1045	5.2043
Abundant	80	1	42.13776622	0.3057	1.0449	517133.5176	5.6378
Absent	0	1	46.1971118	0.3057	1.0577	523863.4222	5.5129
Occasional	30	1	141.7731011	0.3056	2.7667	480892.7276	6.3099
Absent	0	1	145.8324467	0.3055	2.9268	474785.1289	6.4238
Absent	0	3	166.9466553	0.3053	1.2934	515482.4048	5.6684
Absent	0	1	162.8873097	0.3053	0.8761	529043.9569	5.4167
Common	35	1	67.31111775	0.305	1.1918	512151.9006	5.7304
Occasional	30	1	63.25177217	0.305	0.7191	522127.164	5.5451
Occasional	30	1	32.32538092	0.3057	0.6989	522967.4918	5.5295
Common	50	1	36.3847265	0.3058	0.8808	524739.4332	5.4966
Occasional	20	1	131.9609472	0.3054	2.4589	471751.068	6.4806
Absent	0	1	136.0202928	0.3054	2.3287	471341.3261	6.4877
Rare	1	1	162.754553	0.3055	1.4773	503225.7554	5.8961
Rare	7	3	158.6952075	0.3053	1.4783	499198.7277	5.9708
Common	40	1	63.11879199	0.3052	1.6243	504173.4007	5.8784
Rare	6	1	59.05944641	0.3051	1.1376	504303.7175	5.876
Occasional	30	1	36.51693447	0.3055	0.8504	506462.2901	5.8359
Abundant	100	1	40.57628005	0.3055	0.9174	513128.2929	5.7121
Absent	0	1	136.1527234	0.3053	2.6242	464234.3598	6.6201
Abundant	60	1	140.212069	0.3054	2.7215	461641.3723	6.6682
Rare	10	3	152.6880629	0.3055	1.1003	493577.2189	6.0752
Absent	0	3	149.0742587	0.3054	1.1529	497501.4805	6.0022
Abundant	100	1	52.8718176	0.3052	1.0827	505095.6255	5.8612
Common	50	1	49.43827442	0.3053	1.2802	507841.0046	5.8103
Abundant	100	1	46.94441299	0.3055	0.9388	508051.6044	5.8064
Abundant	95	1	50.19767445	0.3054	0.691	504742.9071	5.8679
Occasional	25	1	146.7607654	0.3055	2.9926	447866.6907	6.924
Occasional	25	1	149.8337837	0.3053	2.5298	448236.8046	6.9169
Occasional	15	1	146.7172644	0.3054	1.3202	497463.3109	6.0029
Absent	0	3	143.981642	0.3054	0.7861	500907.2991	5.9391
Abundant	100	4	46.90079296	0.3052	1.0703	498494.7887	5.9839
Abundant	150	1	44.16517063	0.3052	1.0577	502538.4936	5.9087
Abundant	80	1	52.91566526	0.3054	0.8595	507074.3436	5.8247
Abundant	140	1	55.6512876	0.3054	0.8412	503655.203	5.8881
Dominant	200	1	152.7312463	0.3057	3.7258	452376.7435	6.8409
Common	35	1	155.4668686	0.3055	3.2705	435010.2261	7.1627
Absent	0	1	148.3639392	0.3055	1.1704	511016.6515	5.7514
Occasional	12	3	145.6283169	0.3055	1.333	499780.4792	5.9599
Abundant	150	1	48.54823698	0.3052	0.6401	503078.3805	5.8989
Rare	5		45.81261465	0.3052	0.9022	506043.723	5.8438
Abundant	100	1	51.26851634	0.3054	0.8321	496889.9295	6.0138
Abundant	100	1	54.00413867	0.3053	0.8199	502379.8332	5.9119
Abundant	60	1	151.0842585	0.306	3.6706	447494.947	6.9324
Abundant	75	1	153.8198809	0.3056	3.52	451005.7045	6.8667
Absent	0	3	143.1802789	0.3055	1.2283	502716.3695	5.9053
Rare	10	3	140.4446566	0.3055	1.1592	502897.5349	5.9021
Dominant	200	1	43.36434748	0.3052	1.1491	499421.4759	5.9667
Abundant	100	1	40.62872515	0.3052	0.8504	504318.6789	5.8758
Dominant	200	1	56.45163696	0.3054	0.9815	500012.3705	5.9558
Abundant	100	1	59.18725929	0.3054	0.9592	491533.3868	6.1132
Common	50	1	156.267675	0.306	4.3191	426716.6726	7.3196
Common	50	1	159.0032973	0.3059	4.0569	426367.74	7.3251
Absent	0	3	145.0980562	0.3055	1.2669	506131.6486	5.842
Absent	0	3	145.0980562	0.3057	1.268	502707.9626	5.9055
Abundant	100	1	45.13215421	0.3053	1.0577	497057.271	6.0106
Abundant	125	1	45.13215421	0.3053	1.0973	495439.4367	6.0407
Rare	5	1	54.83378179	0.3057	1.1491	511496.9475	5.7425
Abundant	100	1	54.83378179	0.3055	0.7863	508724.8083	5.794
Rare	5	1	154.7997538	0.3055	3.312	453993.7712	6.8104
Rare	5	1	154.7997538	0.3063	4.4032	441319.7738	7.0502
Rare	6	1	140.3611122	0.3056	1.6037	519438.3004	5.5948
Absent	0	3	140.3611122	0.3055	1.547	515555.1194	5.6671
Rare	5	1	40.39596921	0.3052	0.8973	507143.1385	5.8234
Abundant	100	1	40.39596921	0.3053	1.0211	491416.8059	6.1152
Rare	5	1	59.57019279	0.3055	0.5822	525784.6249	5.4772
Abundant	100	1	59.57019279	0.3055	0.7326	515941.3025	5.66
Abundant	100	1	159.5363978	0.3056	3.1939	467192.6188	6.5653
Abundant	75	1	159.5363978	0.3055	3.4224	457497.1256	6.7453
Abundant	150	1	102.0804732	0.3055	0.7036	511804.7451	5.7368
Abundant	150	1	102.0804732	0.3055	0.7155	507267.1004	5.8211
Abundant	150	1	2.114097212	0.3057	1.5911	526226.9949	5.4687
Abundant	150	1	2.114097212	0.3057	1.8014	518966.0554	5.6034
Abundant	100	1	88.88383897	0.3058	1.5588	525274.4792	5.4865
Common	50	1	97.85131379	0.3059	1.7026	522720.8379	5.5337
Common	50	1	177.5506859	0.3071	5.5382	385865.4885	8.0829
Rare	8	1	197.8167608	0.3067	5.3919	379317.1722	8.2017
Rare	7	1	112.9588507	0.3055	0.5182	512268.5074	5.7282
Abundant	75	1	89.86212974	0.3055	0.5182	512529.3788	5.7234
Rare	5	1	20.85577052	0.3055	0.9205	522402.2365	5.5399
Abundant	100	1	1.201057444	0.3054	0.9388	524041.7425	5.5095
Abundant	150	1	77.21904913	0.3057	1.3508	522207.1414	5.5435
Abundant	125	1	88.097616	0.3058	1.637	519602.9458	5.5918
Abundant	150	1	175.292768	0.3068	5.1284	362477.5421	8.5122
Occasional	30	1	184.9744196	0.307	5.3706	331353.4639	9.0877
Rare	10	3	145.218458	0.3054	0.9205	529135.2905	5.415
Common	50	1	135.5368064	0.3055	0.6828	520123.1141	5.5824
Abundant	100	1	47.14471285	0.3052	1.0394	522318.1303	5.5415
Abundant	100	1	37.46306126	0.3053	0.7894	524537.1932	5.5003
Abundant	100	1	51.6468971	0.3055	0.7903	538715.3576	5.2372
Abundant	100	1	60.61100875	0.3057	0.9045	529566.0218	5.407
Abundant	100	1	151.5994818	0.3062	4.8474	430678.3484	7.2468
Abundant	100	1	158.6849542	0.3064	5.297	406704.6179	7.6918
Absent	0	3	145.9592171	0.3054	0.9162	537838.2439	5.2534
Absent	0	3	149.9239662	0.3053	0.7675	536680.0233	5.2749
Rare	10	1	46.30794013	0.3058	1.079	523060.6319	5.5275
Common	50	1	50.2726892	0.3054	1.0886	523809.2545	5.5138
Occasional	27	1	53.34342506	0.3056	0.7498	541707.9712	5.1815
Abundant	150	1	49.37867599	0.3055	0.7681	543301.3663	5.152
Occasional	14	1	152.9937221	0.3063	4.9968	458215.5775	6.7399
Occasional	25	1	149.028973	0.3063	4.9775	451667.693	6.8598
Occasional	15	1	84.77402099	0.3052	0.7642	522997.1354	5.5289
Common	50	1	86.64280818	0.3054	0.57	525177.1268	5.4884
Dominant	200	2	13.71074494	0.3061	2.0391	533160.9829	5.3398
Abundant	100	1	13.00875154	0.306	0.8504	536557.4753	5.2772
Occasional	20	1	112.1529995	0.3057	1.4905	516473.4784	5.65
Abundant	80		112.6593215	0.3055	1.7622	514559.2113	5.6856
Absent	0	1	210.5961324	0.3066	4.3586	343761.101	8.8574
Occasional	30	1	212.3109774	0.3064	4.163	343728.0624	8.8583
Rare	2	3	88.42895325	0.3051	0.57	523292.0774	5.5235
Occasional	30	1	79.73391887	0.3051	0.5608	518500.4448	5.6124
Absent	0	1	10.01439755	0.3062	1.0302	540928.003	5.1959
Dominant	250	1	18.70943192	0.3057	0.9822	536327.5671	5.2814
Rare	7	1	108.4568609	0.3054	1.9427	503171.988	5.897
Common	50	1	117.1518953	0.3053	1.5603	506197.7332	5.8409
Rare	5	5	206.8992142	0.3062	3.9963	330091.5973	9.1106
Occasional	12	5	215.5942485	0.3066	4.0674	322835.9246	9.2449
Rare	1	1	105.4742483	0.3051	0.8713	532269.0811	5.3567
Absent	0	1	96.77921391	0.3051	0.8504	529745.4896	5.4036
Common	50	1	7.031459085	0.3054	1.1308	529725.2248	5.404
Occasional	15	1	1.663575288	0.3059	0.9231	540412.2149	5.2056
Abundant	150	1	91.4112228	0.3055	1.751	498314.6492	5.9875
Abundant	75	1	100.1062572	0.3053	1.897	504940.8063	5.8644
Occasional	12	3	189.8537991	0.3056	3.7239	346045.6978	8.8141
Absent	0	3	198.5488335	0.3058	3.9888	343243.5288	8.8661
Occasional	15	1	100.9823587	0.3051	0.7498	518310.1933	5.616
Occasional	30	1	92.28732429	0.3051	0.759	521720.3882	5.5526
Common	50	1	2.539372821	0.3058	0.8809	527644.5139	5.4427
Abundant	100	1	6.155661552	0.3055	0.9296	531078.2274	5.3789
Abundant	150	2	95.90350843	0.3058	2.4236	481893.8239	6.2919
Abundant	100	1	104.5985428	0.3055	2.352	479842.8671	6.3303
Absent	0	3	194.3464805	0.3055	3.5743	314982.5105	9.3905
Absent	0	3	203.0415149	0.3056	2.8442	305034.5624	9.5752
Absent	0	1	108.523832	0.305	0.7925	512990.1415	5.7148
Rare	1	1	99.82879762	0.3051	0.762	513619.5334	5.7031
Common	45	1	10.08083401	0.3061	0.8595	520795.5091	5.5699
Abundant	60	1	1.385799638	0.3061	0.8992	524361.9629	5.5037
Common	40	1	88.36245945	0.3056	1.9565	489130.5823	6.1578
Common	50	1	97.05749383	0.3055	2.1214	481255.1093	6.3039
Absent	0	3	186.8046608	0.3057	3.0358	333639.9483	9.044
Absent	0	3	195.4996952	0.3057	2.861	321702.0489	9.2654
Rare	4	1	114.8059804	0.305	1.0028	506660.0725	5.8324
Occasional	20	1	106.110946	0.3051	0.8382	506345.7928	5.8382
Abundant	100	1	16.36355401	0.3057	0.9247	519030.1595	5.6027
Occasional	30	1	7.668519634	0.3059	0.9022	521594.8878	5.5551
Abundant	75	1	82.84703686	0.3055	1.9988	488182.6985	6.1754
Common	50	1	90.77379946	0.3054	2.0537	481408.3097	6.3011
Absent	0	3	182.6685746	0.3056	2.3626	336317.0011	8.9946
Absent	0	3	189.2162114	0.3056	2.3935	329520.8799	9.1207
Dominant	200	1	100.4942944	0.3052	0.9906	510542.9431	5.7602
Dominant	200	1	97.81124976	0.3053	0.8942	503934.2735	5.8829
Abundant	150	1	0.672569972	0.3055	0.8199	521962.4208	5.5482
Abundant	100	1	2.010474651	0.3056	0.716	520988.1747	5.5663
Occasional	25	1	99.14920764	0.3055	2.3516	466859.2308	6.5712
Abundant	100	1	101.8322523	0.3056	2.6617	466691.8955	6.5747
Absent	0	3	198.9709719	0.3055	1.6581	337250.0239	8.9776
Absent	0	3	201.6540165	0.3055	1.5747	328811.945	9.1341
Absent	0	1	87.25706326	0.3057	1.2497	518974.5959	5.603
Common	50	1	84.57401863	0.3052	1.1491	517311.7456	5.6343
Rare	1	1	12.56388768	0.3061	1.5484	520465.9607	5.576
Common	50	1	15.2469323	0.3057	1.311	517647.0669	5.6285
Rare	10	1	112.3858233	0.3056	2.9037	450494.5802	6.8756
Abundant	75	1	115.0688679	0.3055	2.9892	442153.9097	7.0302
Absent	0	3	212.2078791	0.3052	0.6161	346942.8681	8.798
Absent	0	3	214.8909237	0.3052	0.7376	340023.1005	8.9264
Absent	0	1	76.73155276	0.3055	1.2497	528965.4621	5.4181
Absent	0	1	74.04850814	0.3057	1.5606	521841.666	5.55
Occasional	12	1	23.08962478	0.3056	1.4813	531732.2039	5.3669
Common	50	1	25.7726694	0.3059	1.5065	521777.0305	5.5516
Occasional	25	1	122.911786	0.3055	3.0525	445253.0575	6.9725
Rare	2	1	125.5948306	0.3055	2.9992	437796.1683	7.111
Absent	0	3	222.7340664	0.3053	0.963	370653.833	8.3577
Absent	0	3	225.417111	0.3052	0.6005	358414.9196	8.5849
Absent	0	1	42.60185362	0.3057	1.1984	530562.5581	5.3882
Absent	0	1	39.918809	0.3058	1.2802	537959.318	5.2508
Absent	0	1	57.22061344	0.3058	1.9995	520240.501	5.5804
Occasional	11	1	59.90365806	0.3058	2.0668	515082.1635	5.6762
Rare	10	3	157.042068	0.3053	2.6465	392709.3436	7.9477
Absent	0	3	159.7251127	0.3053	2.2281	388012.186	8.0352
Absent	0	3	256.8635098	0.3053	1.2731	383784.6803	8.1142
Rare	1	3	259.5465545	0.3053	1.2658	394626.7191	7.9127
Absent	0	1	56.50001675	0.3055	1.0302	519297.0864	5.5976
Absent	0	1	47.54265383	0.3055	1.0211	523245.1244	5.524
Absent	0	1	40.97996298	0.3056	1.2497	531541.005	5.3702
Occasional	30	1	52.06101816	0.3056	1.4488	531119.8905	5.3782
Absent	0	1	138.4598006	0.3056	3.1357	420301.9256	7.4352
Absent	0	1	149.5408558	0.3054	3.0206	410089.7796	7.625
Absent	0	3	188.077179	0.3052	1.1177	369241.6533	8.384
Absent	0	3	228.3919934	0.3053	1.1535	371470.1783	8.3427
Occasional	20	1	64.33117557	0.3058	1.1491	506950.9116	5.8269
Absent	0	1	53.25012039	0.3054	1.1876	514423.2306	5.6882
Abundant	60	1	33.14777753	0.3054	0.885	524397.1031	5.503
Common	50	1	44.22883271	0.3055	1.2422	523608.7152	5.5177
Common	40	1	130.6278143	0.3054	2.792	447689.6363	6.9272
Occasional	20	1	141.7088695	0.3054	2.9184	420994.6676	7.4226
Rare	2	3	115.5430688	0.305	0.9479	395962.8395	7.8877
Absent	0	3	142.3091858	0.3051	0.9263	386218.9115	8.0688
Absent	0	1	74.70589779	0.3059	0.9906	515277.4685	5.6722
Absent	0	1	63.62484261	0.3062	1.1238	511751.6898	5.7376
Absent	0	1	22.77447874	0.3055	0.956	535602.0131	5.2949
Rare	4	1	33.85553392	0.3055	1.1101	526030.6019	5.4726
Occasional	20	1	121.2174476	0.3054	2.5999	469939.6166	6.5147
Abundant	62	1	131.3357671	0.3053	2.0818	454691.4824	6.7972
Rare	6	3	75.38432237	0.3056	3.3632	383506.2781	8.1178
Rare	2	3	88.38299605	0.305	1.1971	395187.5157	7.9021
Absent	0	3	95.99522347	0.3058	0.9306	519849.6915	5.5873
Absent	0	5	94.63209396	0.3056	0.8473	514758.4872	5.6819
Absent	0	1	3.934016578	0.3056	0.9388	555863.2521	4.9187
Absent	0	1	5.297146087	0.3056	0.951	545396.2086	5.1131
Absent	0	1	103.8622633	0.3056	3.4732	498848.0244	5.9788
Absent	0	1	105.2253928	0.3055	3.2561	493166.3143	6.0837
Absent	0	3	70.8781597	0.3058	2.7171	389516.108	8.0065
Absent	0	3	76.80963196	0.3061	2.9275	377962.9045	8.221
Rare	3	1	55.93974337	0.3065	1.1608	546239.3202	5.0976
Absent	0	1	56.86124581	0.306	1.3931	542388.3477	5.169
Absent	0	1	44.00891265	0.3054	1.018	554501.3864	4.9439
Rare	10	1	43.08741021	0.3054	1.1115	549457.5929	5.0376
Absent	0	1	121.5496633	0.3054	2.9389	452166.3157	6.8443
Absent	0	1	125.0193072	0.3054	3.0419	443235.5444	7.0103
Rare	7	1	21.5839743	0.3057	2.859	463204.5744	6.6389
Occasional	27	1	25.74982621	0.3057	3.0895	456165.7858	6.7705
Occasional	30	1	35.13093832	0.306	1.4053	564557.7655	4.7575
Absent	0	1	36.05244077	0.306	1.3411	556101.0378	4.9146
Abundant	100	1	64.81794251	0.3057	1.7587	551968.6113	4.9909
Abundant	100	1	63.89644007	0.3054	1.5728	551575.5953	4.9983
Absent	0	1	102.5813723	0.3053	2.3104	437597.9269	7.1149
Absent	0	5	102.5813723	0.3054	2.1207	435704.2889	7.15
Rare	2	3	2.615441297	0.3056	2.5415	476316.6839	6.3954
Absent	0	1	2.615441297	0.3057	2.6777	483749.2545	6.2578
Absent	0	1	30.27671645	0.306	0.7711	565509.9496	4.7395
Absent	0	1	31.19821889	0.3057	1.0394	566640.5807	4.7185
Absent	0	1	69.67139726	0.3058	1.7286	554447.8314	4.9448
Absent	0	1	68.74989481	0.3056	1.6581	552243.6479	4.9859
Absent	0	3	97.00683098	0.3054	2.539	429866.9249	7.2584
Absent	0	5	99.17869219	0.3054	2.4414	429449.19	7.2661
Absent	0	3	2.864951428	0.3055	2.4201	440956.9261	7.0521
Absent	0	3	0.693090214	0.3055	2.5972	461270.4081	6.6754
Absent	0	1	11.66232181	0.3061	0.9083	564936.5881	4.7502
Absent	0	1	12.58382425	0.3061	0.8595	568580.4718	4.6826
Absent	0	1	88.28602781	0.3053	1.8715	546445.6785	5.0934
Absent	0	1	87.36452536	0.3056	2.0077	544560.7643	5.1283
Absent	0	3	75.90121285	0.3054	2.1791	408821.7882	7.6488
Absent	0	3	78.07307407	0.3054	2.071	413102.7812	7.5696
Absent	0	3	23.96985101	0.3057	2.2136	447315.8415	6.9338
Absent	0	1	21.7979898	0.3055	1.5606	439639.0251	7.0769
Absent	0	1	4.75693606	0.3062	0.7925	566995.9702	4.7119
Absent	0	1	3.526132944	0.306	0.9327	569365.5782	4.668
Absent	0	1	104.6239253	0.3052	2.3542	526764.6302	5.4589
Absent	0	1	103.4747201	0.3053	2.4061	529506.1619	5.4078
Rare	4	3	63.87471391	0.3059	2.4719	419654.0243	7.4466
Rare	1	3	60.70649025	0.3067	3.7768	408519.3755	7.6501
Absent	0	1	35.89005359	0.3053	2.3409	441653.1059	7.0385
Absent	0	3	39.05827725	0.3056	3.2796	455806.0208	6.7744
Absent	0	1	28.68009466	0.306	0.8595	549637.9118	5.0343
Absent	0	1	28.21586107	0.3061	0.6919	562964.2616	4.7869
Absent	0	1	128.4753632	0.3051	2.4362	495736.6773	6.0353
Absent	0	1	128.0830945	0.3053	3.0156	498790.5075	5.9787
Rare	5	1	48.07102843	0.3059	3.1303	423297.5788	7.3792
Absent	0	3	45.83068176	0.306	3.0008	426184.8331	7.3252
Absent	0	3	51.85402573	0.3052	2.2873	446121.3917	6.9557
Absent	0	3	53.93423028	0.3052	2.4126	431535.4636	7.2264
Absent	0	1	26.45179577	0.3054	0.8337	546955.2809	5.0841
Absent	0	1	29.37078538	0.3058	0.8301	543706.9627	5.1444
Absent	0	1	126.2472914	0.3053	2.2189	485237.0551	6.23
Absent	0	1	129.166281	0.3052	2.2992	486859.7021	6.1998
Absent	0	1	47.31369476	0.3059	2.859	438353.7857	7.0998
Absent	0	1	45.88570607	0.3061	2.5093	432341.6242	7.2114
Absent	0	1	52.61162828	0.3051	2.2144	460076.6998	6.6968
Absent	0	3	54.03961698	0.3051	2.0983	447818.6813	6.9243
Absent	0	1	14.34282491	0.3053	0.9601	549829.0649	5.0308
Absent	0	1	16.8472377	0.3053	0.89	546539.0153	5.0918
Absent	0	1	111.0659845	0.3054	2.1219	508826.6469	5.7921
Absent	0	1	116.6429611	0.3055	2.254	500169.1898	5.9527
Absent	0	1	56.86295347	0.3057	2.3305	448893.9303	6.9041
Absent	0	3	55.43496478	0.3058	2.542	439140.0994	7.0847
Absent	0	3	43.06259705	0.3052	1.8715	490539.908	6.131
Absent	0	3	44.49058574	0.3053	2.2523	480067.8022	6.3252
Absent	0	1	20.37918062	0.3058	1.1125	561183.2298	4.8198
Absent	0	1	7.368574159	0.3054	0.9997	557192.6485	4.894
Absent	0	1	52.94098223	0.3054	2.1307	530852.9423	5.3831
Rare	6	1	70.03959673	0.3054	1.9423	524399.851	5.5029
Absent	0	1	63.14241845	0.3057	2.7005	471427.3225	6.4847
Absent	0	5	62.91430247	0.3055	2.2047	461844.7772	6.6639
Absent	0	3	36.81900482	0.3054	2.3748	512844.2865	5.7163
Absent	0	5	37.01047894	0.3053	2.3593	505657.6685	5.8502
Absent	0	1	4.377464905	0.3056	1.4402	566104.9185	4.7284
Absent	0	1	40.94887392	0.3055	1.1608	575306.7621	4.5577
Absent	0	1	69.23756296	0.3054	1.8183	503994.486	5.8817
Absent	0	1	58.13727445	0.3055	2.5481	506431.3582	5.8362
Absent	0	5	50.09991311	0.3058	3.3101	483080.4723	6.2673
Absent	0	1	50.55443979	0.3056	3.2796	481807.5626	6.2913
Rare	1	5	49.86174632	0.3052	2.3349	515373.0772	5.6698
Rare	8	5	49.40721965	0.3053	2.3548	509874.5697	5.7718
Absent	0	5	93.57872235	0.3051	1.082	538403.7388	5.2429
Absent	0	1	52.53158585	0.3053	1.1512	543533.7215	5.1476
Absent	0	1	129.288553	0.3052	1.5468	500315.5945	5.9501
Absent	0	1	107.9037667	0.3051	1.5787	493096.7191	6.0841
Common	50	3	29.32436023	0.3059	2.9596	517307.0907	5.6328
Absent	0	1	29.7788869	0.3058	2.9383	511236.1866	5.7458
Absent	0	3	70.63706803	0.3051	1.5506	508223.5693	5.8031
Rare	5	3	70.18300817	0.3052	1.2593	504853.6656	5.8656
Absent	0	1	196.8966241	0.3051	0.769	542102.2221	5.1743
Absent	0	1	150.819292	0.3052	0.7894	539267.2888	5.2269
Absent	0	1	103.7400746	0.3052	1.1891	492652.2719	6.0924
Absent	0	5	102.6986339	0.3052	1.2616	490545.6045	6.1315
Absent	0	1	3.796553009	0.3061	2.4077	526119.458	5.4704
Absent	0	3	2.755112325	0.306	2.67	534535.1693	5.3143
Rare	10	1	47.38747664	0.3055	2.2403	514276.2256	5.6903
Common	50	3	47.38747664	0.3054	2.0568	515009.3919	5.6764
Absent	0	5	212.6574984	0.3053	0.7789	535158.5927	5.3032
Absent	0	1	211.6160577	0.3053	0.7208	543062.6023	5.1565
Absent	0	3	112.7137592	0.3054	1.021	496333.4353	6.024
Absent	0	1	111.6723185	0.3053	1.3622	496873.0281	6.014
Absent	0	1	12.76897929	0.3061	2.368	537971.0686	5.2503
Absent	0	1	11.7275386	0.306	2.4811	528798.5484	5.4207
Rare	3	3	54.28043964	0.3057	2.2708	497905.469	5.9941
Occasional	11	3	54.28043964	0.3057	2.2098	505242.9893	5.858
Absent	0	1	198.4639622	0.3056	1.0354	528903.9298	5.4195
Absent	0	1	200.7978641	0.3055	0.9611	528841.7541	5.4206
Absent	0	1	98.60726781	0.3061	1.1887	489885.1831	6.1436
Rare	2	1	100.9411696	0.3058	0.9815	488336.5812	6.1724
Occasional	16	1	1.249448157	0.3062	2.2189	535074.7377	5.3039
Occasional	30	1	1.084453681	0.3059	2.2311	541761.2353	5.1799
Occasional	13	3	45.72016902	0.3058	1.9995	498746.5778	5.9786
Rare	3	1	44.70283264	0.3058	1.9599	499598.5017	5.9632
Absent	0	5	160.8411824	0.306	1.0763	515313.3407	5.6717
Absent	0	1	163.1750842	0.3062	1.1216	512702.2006	5.7202
Abundant	100	1	60.98423272	0.3057	1.7526	497412.6222	6.004
Common	50	1	63.31813456	0.3058	1.5392	498696.592	5.9805
Rare	8	3	38.87273652	0.306	2.5603	512244.1352	5.7279
Absent	0	3	36.53883468	0.306	2.5817	516564.8185	5.6475
Absent	0	1	16.10523845	0.3059	2.0604	505393.751	5.8558
Rare	10	3	14.41129617	0.3059	2.0391	510171.912	5.7672
Absent	0	1	146.9900501	0.3061	1.3594	519120.0804	5.6012
Absent	0	3	146.8502274	0.3064	1.333	515936.1458	5.6603
Absent	0	1	47.07799572	0.3059	2.2982	514680.162	5.6836
Abundant	100	1	47.56612047	0.3057	2.289	505847.7048	5.8474
Absent	0	3	52.83506068	0.306	2.5999	499793.8225	5.9594
Absent	0	1	51.71535056	0.3059	2.4597	501857.776	5.9205
Occasional	13	1	10.08841018	0.3058	1.9599	507394.9613	5.8189
Rare	2	5	8.394467894	0.306	1.7892	504756.1292	5.8678
Absent	0	1	143.0657115	0.3064	1.2712	520207.5522	5.5809
Absent	0	1	141.4361428	0.3062	1.1942	519266.5943	5.5984
Absent	0	1	43.153471	0.3063	2.2708	535771.5635	5.2926
Absent	0	1	41.52390237	0.3066	2.2403	529574.2289	5.4075
Absent	0	1	56.75881552	0.3061	2.47	495720.0635	6.035
Rare	5	2	58.38838416	0.3062	2.5116	491261.448	6.1172
Rare	5	2	4.897856634	0.3057	1.7343	515249.0153	5.6731
Common	45	1	4.598411689	0.3056	2.0117	516163.2185	5.6558
Absent	0	1	108.8110627	0.3065	1.1675	507889.7807	5.8095
Absent	0	1	111.2836234	0.3063	1.1453	506289.5004	5.8393
Absent	0	1	9.066884736	0.3059	1.841	543353.7892	5.1514
Absent	0	1	11.37111332	0.3061	2.1123	542286.0064	5.1706
Absent	0	2	67.09454817	0.3062	1.4676	470123.3821	6.5106
Absent	0	2	69.220284	0.3059	1.1939	473372.3598	6.4502
Rare	5	2	32.78070226	0.3056	1.9202	513927.6234	5.6967
Occasional	19	1	30.65496643	0.3057	1.6373	521430.3539	5.5575
Absent	0	1	100.7172338	0.3062	1.1613	519172.2777	5.6001
Absent	0	3	104.0431843	0.3065	1.6703	513080.1371	5.713
Absent	0	1	0.9728226	0.3057	1.5911	551226.5874	5.0052
Absent	0	1	4.298773126	0.3059	1.7099	545674.0903	5.108
Rare	2	2	69.24486386	0.3059	0.9989	491637.8361	6.1112
Absent	0	3	67.20574539	0.306	1.2721	479653.7555	6.3337
Rare	8	2	30.63786288	0.3055	1.946	516890.8953	5.6416
Rare	1	1	32.67698136	0.3056	1.841	510434.9208	5.7614
Absent	0	3	92.48130315	0.3057	1.082	524507.5145	5.5011
Rare	1	1	92.94846987	0.3059	1.0834	522432.5678	5.5396
Absent	0	1	6.243249316	0.3055	1.6398	555634.9178	4.923
Occasional	15	1	6.796176764	0.3056	1.6825	551365.6754	5.0023
Occasional	23	3	68.84537235	0.306	1.0089	508509.6254	5.7978
Common	50	6	66.80625388	0.3059	1.337	500060.379	5.9547
Absent	0	3	31.03658558	0.3054	1.7069	525543.962	5.481
Common	50	2	33.07570406	0.3052	1.69	521355.6485	5.5591
Absent	0	5	92.45147295	0.3055	1.0178	530336.327	5.3928
Absent	0	1	86.4003623	0.3057	1.138	526175.3002	5.4699
Absent	0	1	7.445338794	0.3055	1.5908	564432.0374	4.7598
Absent	0	1	12.32341227	0.3055	1.6777	561391.5954	4.8161
Absent	0	3	53.57751908	0.3063	1.4969	521544.6276	5.5557
Absent	0	3	56.76759397	0.306	1.5236	516844.7476	5.643
Absent	0	3	45.86610199	0.3054	1.7146	521907.7556	5.5484
Rare	4	3	43.11464232	0.3054	1.7617	519582.8144	5.5918
Absent	0	1	103.6984517	0.3054	0.8412	549206.2784	5.0424
Absent	0	1	101.6673418	0.3054	1.0089	539297.8255	5.2264
Absent	0	1	4.53970107	0.3055	1.9385	586706.3343	4.3459
Rare	9	1	1.769306499	0.3054	1.9202	571811.8232	4.6228
Rare	2	3	58.53055917	0.3059	0.9388	531363.0201	5.3736
Absent	0	3	55.77613798	0.3061	0.93	525066.8282	5.4905
Abundant	105	1	40.21169542	0.3056	1.8268	528331.6811	5.4292
Rare	10	3	43.66781014	0.3055	1.7521	528743.4564	5.4216
Absent	0	2	104.3772993	0.3054	0.9592	552622.2774	4.979
Absent	0	1	97.76911327	0.3054	0.8595	554797.7781	4.9386
Absent	0	1	5.288450175	0.3057	1.6478	594584.3674	4.1996
Absent	0	1	1.319735829	0.3056	1.7635	593116.1341	4.2271
Rare	1	2	61.68963266	0.3061	1.5592	534055.6996	5.3235
Rare	3	2	53.89150399	0.3061	1.114	533108.1632	5.3411
Abundant	80	1	37.05283574	0.3055	2.3684	524564.6659	5.4992
Occasional	25	4	44.85096442	0.3053	2.3151	516563.2518	5.6478
Absent	0	1	97.52928039	0.3059	1.1887	538874.2211	5.2342
Absent	0	1	96.79395813	0.3056	1.2021	546964.3162	5.0841
Occasional	15	1	2.435715615	0.3054	1.8501	579890.2199	4.4726
Absent	0	1	2.435715615	0.3055	1.8037	589405.6439	4.2962
Absent	0	4	56.11170889	0.3054	1.6581	529127.2655	5.4149
Rare	1	1	52.99279458	0.3062	1.7221	531779.883	5.366
Common	50	2	43.65963663	0.3051	1.9643	518368.3696	5.6148
Abundant	85	2	46.77855094	0.3052	1.8227	522255.0693	5.5425
Absent	0	3	80.0222529	0.3056	1.2353	520806.6434	5.5698
Absent	0	1	77.85515739	0.306	1.7598	532492.7315	5.3528
Absent	0	1	19.4669556	0.3053	1.5573	566414.8374	4.7227
Occasional	12	3	22.11107161	0.3054	1.6752	569711.623	4.6615
Absent	0	3	42.71010289	0.305	1.2405	536599.9606	5.2763
Absent	0	7	39.59118858	0.305	1.107	533044.8185	5.3424
Occasional	11	2	57.06154155	0.305	1.8806	502186.1445	5.9153
Absent	0	2	60.18045585	0.3051	1.6398	494162.2398	6.0643
Absent	0	3	82.81702288	0.3057	1.208	520318.1511	5.5789
Absent	0	1	79.30850275	0.3057	1.0973	520492.7331	5.5756
Absent	0	1	17.14843812	0.3053	1.5179	565859.3107	4.7331
Absent	0	3	20.17993459	0.3053	1.6093	566342.9815	4.7242
Absent	0	1	43.34074113	0.305	1.1217	530782.1843	5.3844
Absent	0	5	40.22182682	0.305	1.2139	532641.7349	5.3498
Absent	0	3	56.43112949	0.305	1.6912	496218.8072	6.0261
Absent	0	3	59.5500438	0.305	1.5127	499957.7868	5.9566
Absent	0	1	66.67241988	0.3057	1.4536	531364.3991	5.3739
Absent	0	5	66.67241988	0.3058	1.4705	530727.9892	5.386
Absent	0	3	33.29328912	0.3052	1.5575	567426.2325	4.704
Absent	0	3	33.29328912	0.3052	1.5484	562730.0164	4.7911
Rare	1	1	31.38200245	0.305	0.762	527557.9392	5.4443
Absent	0	1	29.49655195	0.3051	1.2283	530362.0014	5.3921
Absent	0	3	68.51267428	0.3051	1.2725	473920.0413	6.4402
Absent	0	3	70.39812477	0.3051	1.2512	477087.333	6.3815
Absent	0	1	26.65529534	0.3056	1.978	565881.3595	4.7332
Absent	0	1	27.13233288	0.3054	1.9202	560039.0167	4.8417
Absent	0	3	73.24597956	0.3051	1.3676	544222.5111	5.1348
Absent	0	3	72.83260212	0.3051	1.3631	542824.3076	5.1607
Rare	5	1	6.684675624	0.3051	1.8318	516866.9225	5.6428
Absent	0	5	6.210064442	0.3051	1.7404	514428.9024	5.688
Rare	1	3	106.638857	0.3051	0.5891	467649.852	6.5566
Rare	2	2	106.1049622	0.305	0.3901	461932.0504	6.6628
Absent	0	1	27.61165168	0.3055	2.0381	580486.9005	4.4618
Absent	0	1	23.02579921	0.3055	1.9341	572491.1057	4.6106
Absent	0	4	71.93318952	0.3051	1.7654	550971.7849	5.0094
Absent	0	3	76.519042	0.3051	1.5138	541919.7334	5.1775
Occasional	13	1	10.42334943	0.3052	2.0193	532841.4714	5.3459
Rare	2	2	9.654209683	0.3051	2.1224	524392.1887	5.5029
Abundant	90	2	110.3767625	0.3051	0.8687	488443.2375	6.1706
Common	38	2	109.6076227	0.3051	0.6897	477911.9819	6.3662
Absent	0	1	38.87548498	0.3057	2.0513	606246.6368	3.9829
Absent	0	1	34.2896325	0.3055	1.9807	593700.3612	4.2162
Absent	0	1	60.66859047	0.3052	2.3079	565942.9789	4.7316
Absent	0	3	65.25444294	0.3052	2.1282	563930.9654	4.7689
Rare	7	1	8.719552755	0.3053	2.004	553644.364	4.9599
Rare	2	4	8.719552756	0.3053	1.9553	544145.5741	5.1362
Common	50	1	108.6850208	0.3052	0.7102	486484.0722	6.2069
Common	50	2	108.6850208	0.3052	0.8044	489837.0838	6.1447
Rare	1	4	41.50113276	0.3052	2.0173	530328.3928	5.3929
Rare	9		41.50113276	0.3053	2.0696	533179.1189	5.34
Occasional	18	2	117.230314	0.305	0.6309	482131.6361	6.2878
Abundant	85	2	115.246217	0.3051	0.9239	484908.6455	6.2362
Absent	0	3	76.92468976	0.3051	0.9818	510979.7635	5.7522
Absent	0	3	76.92468976	0.3051	1.3603	498570.0759	5.9826
Absent	0	3	84.237277	0.305	0.5729	500430.2413	5.948
Absent	0	3	84.05432	0.305	1.1143	493266.1616	6.081
Absent	0	1	27.95962975	0.3051	1.3411	577214.4208	4.5222
Absent	0	3	30.53353214	0.3051	1.268	575969.5307	4.5453
Absent	0	1	18.61257124	0.3052	0.89	555055.0917	4.9337
Rare	1	1	18.61257124	0.305	0.9471	554743.2429	4.9395
Absent	0	3	81.35357476	0.3051	0.4597	535013.8134	5.3059
Absent	0	3	81.35357476	0.305	0.7652	526733.6357	5.4597
Rare	5	3	106.706574	0.3049	0.4602	528607.1173	5.4248
Occasional	15	3	92.33918	0.3051	1.06	513271.1692	5.7095
Absent	0	3	16.43745531	0.3051	1.1877	577347.127	4.5196
Absent	0	3	17.85863826	0.3051	1.1697	581326.3849	4.4459
Absent	0	3	26.15225724	0.3052	0.762	552118.1988	4.9883
Absent	0	3	26.15225724	0.3052	0.7407	552252.1333	4.9858
Absent	0	3	73.81411576	0.305	0.686	539531.7576	5.222
Absent	0	3	73.81411576	0.305	0.6797	537048.2568	5.2681
Absent	0	3	125.278341	0.3049	0.3688	530795.8983	5.3842
Absent	0	3	121.963392	0.3049	0.3513	534067.0389	5.3234
Absent	0	1	4.404148538	0.3052	0.9997	588538.9449	4.3119
Absent	0	1	3.689935699	0.3054	1.603	583930.0126	4.3971
Absent	0	3	45.56538724	0.3051	0.7498	553961.8004	4.954
Absent	0	3	45.56538724	0.3051	0.7803	555869.6175	4.9186
Rare	3	3	54.40020876	0.3049	0.7277	544254.4281	5.1342
Rare	3	3	54.40020876	0.3049	0.7894	543983.678	5.1393
Absent	0	3	148.080777	0.305	0.4221	533050.0413	5.3423
Absent	0	3	147.171836	0.3049	0.3999	530933.9356	5.3816
Absent	0	3	82.72603193	0.3052	1.3309	584010.2196	4.3959
Absent	0	3	32.91090924	0.3051	1.2497	584223.5872	4.392
Common	45	3	24.40577827	0.305	0.6706	547587.9231	5.0724
Occasional	17	3	34.48842431	0.305	0.6309	552154.3842	4.9876
Rare	1	3	73.50647425	0.3049	0.4298	539074.2621	5.2305
Absent	0	3	63.81039647	0.3049	0.3891	539912.388	5.2149
Common	32	3	137.313648	0.305	0.4134	545428.1798	5.1125
Common	50	3	139.372341	0.305	0.4298	539802.2361	5.2169
Absent	0	5	128.8094701	0.3053	1.6095	582750.7019	4.4191
Absent	0	3	125.6109069	0.3052	1.33	584106.857	4.3941
Abundant	70	1	29.0482363	0.3051	1.1796	541429.9416	5.1866
Abundant	100	1	25.84967303	0.3052	1.0516	544699.3921	5.1259
Absent	0	3	70.7131332	0.3049	0.2751	544894.114	5.1224
Rare	1	3	73.91169647	0.3048	0.3487	542248.6122	5.1715
Absent	0	3	126.351299	0.305	0.7224	532113.037	5.3597
Absent	0	3	142.212289	0.305	0.6401	540815.7223	5.1981
Absent	0	3	131.8425353	0.3051	1.4288	572041.2489	4.6182
Absent	0	3	128.643972	0.3053	1.6094	574286.0239	4.5763
Occasional	20	3	32.08206842	0.3052	1.1491	534846.9043	5.3089
Occasional	25	3	28.88350515	0.3052	1.1308	538422.9781	5.2425
Rare	3	3	67.67945077	0.3049	0.4999	538742.6082	5.2366
Absent	0	3	70.87801404	0.3048	0.3024	544468.3059	5.1303
Rare	4	3	99.615399	0.3049	0.4581	539885.3189	5.2154
Rare	2	3	111.415265	0.305	0.6222	532660.8793	5.3495
Absent	0	3	137.6795305	0.305	2.3489	583726.4258	4.4013
Absent	0	3	137.6795305	0.3051	1.8758	578955.2633	4.4899
Occasional	25	3	37.7140455	0.3051	0.698	532074.4299	5.3604
Common	50	3	37.7140455	0.3051	0.7894	529780.2018	5.403
Rare	9	3	62.2524665	0.3049	0.6541	518883.7287	5.6054
Common	40	3	62.2524665	0.3049	0.5732	529794.2545	5.4028
Rare	10	3	58.41670966	0.3051	0.976	515789.4165	5.6628
Absent	0	3	90.648633	0.3049	0.6606	535777.2942	5.2917
Absent	0	3	90.25261136	0.3051	1.8487	574086.5472	4.5803
Absent	0	3	110.0981689	0.305	1.8787	566492.4344	4.7213
Rare	4	1	1.501458342	0.3052	1.3081	532393.2086	5.3545
Occasional	27	1	14.5964215	0.3051	1.0859	528856.0278	5.4201
Absent	0	3	69.61892198	0.3049	0.519	488277.0627	6.1737
Absent	0	3	71.07192162	0.3049	0.5204	503216.1021	5.8963
Common	50	3	30.32066028	0.3054	1.3155	473331.1917	6.4509
Abundant	146	3	30.50347308	0.3053	1.2101	487159.8444	6.1941
Absent	0	3	60.03207808	0.3052	1.5703	569238.1723	4.6704
Absent	0	1	50.10525254	0.3052	1.3114	567064.8361	4.7107
Absent	0	3	33.43591965	0.3052	2.1901	540815.4909	5.1978
Occasional	20	1	42.69813679	0.3052	1.9903	531734.1594	5.3667
Absent	0	3	44.16171967	0.3051	1.0231	481900.4186	6.2918
Absent	0	5	45.30645771	0.305	0.9997	482887.1294	6.2735
Dominant	200	3	55.77710036	0.3054	1.5582	469315.2379	6.5256
Abundant	100	1	54.63236233	0.3055	1.7159	471858.0209	6.4784
Absent	0	1	47.87840551	0.3051	0.7986	575783.1075	4.5488
Absent	0	1	53.16770824	0.3051	0.7894	570019.5809	4.6558
Absent	0	3	51.52686446	0.3051	1.8592	533651.7768	5.3309
Absent	0	3	46.23756173	0.3051	2.0347	525005.0809	5.4916
Absent	0	3	18.57273155	0.3051	1.161	486925.3161	6.1988
Rare	2	1	19.71746958	0.3052	1.1491	480269.6437	6.3224
Occasional	25	3	36.935762	0.3054	1.8056	477083.3172	6.3815
Common	50	1	47.315854	0.3054	2.03	473242.7246	6.4525
Absent	0	1	23.67068051	0.3052	1.4112	570128.0988	4.6538
Absent	0	3	20.2618229	0.3052	1.179	572212.332	4.6151
Absent	0	1	75.57566466	0.3052	1.9995	526566.5858	5.4623
Absent	0	3	79.1435935	0.305	1.5403	518816.1942	5.6064
Absent	0	1	2.327101823	0.3059	2.1184	498100.1425	5.9913
Absent	0	3	4.179137117	0.3056	2.0604	490061.8545	6.1403
Common	40	3	39.191807	0.3054	2.0574	493147.613	6.0831
Absent	0	1	27.065025	0.3054	1.9399	495505.7062	6.0397
Absent	0	1	14.39808211	0.3052	1.7526	564296.3691	4.7622
Absent	0	1	8.407074101	0.3053	1.5054	571408.8266	4.6302
Absent	0	3	80.79599396	0.3051	0.89	504586.7329	5.8707
Absent	0	3	78.97448849	0.3052	1.3807	512942.9558	5.7155
Absent	0	3	19.10713201	0.3053	1.7738	501681.8459	5.9247
Absent	0	3	20.8265224	0.3054	1.9792	496505.903	6.0207
Rare	1	1	31.272574	0.3053	1.8497	496541.7297	6.0203
Dominant	200	1	25.089423	0.3054	2.1092	504680.4498	5.8694
Absent	0	1	42.34584208	0.3051	0.8687	575264.9197	4.5584
Absent	0	5	40.62272829	0.3051	0.8321	569945.7992	4.6572
Absent	0	3	57.56065219	0.3051	1.7099	520341.3008	5.578
Absent	0	3	59.28376599	0.3051	1.7031	515250.3086	5.6725
Absent	0	1	0.478681847	0.3054	1.5697	512208.9074	5.7291
Absent	0	3	2.247485513	0.3054	1.3625	507478.1251	5.8171
Absent	0	2	65.325707	0.3052	1.4996	480604.4173	6.316
Absent	0	2	59.804131	0.3053	1.8197	482391.2217	6.2828
Absent	0	3	15.93683119	0.3051	1.652	557347.4395	4.891
Absent	0	2	20.30025994	0.3051	1.9672	558414.0113	4.8713
Absent	0	3	44.54719354	0.305	1.0698	512451.143	5.7248
Absent	0	3	39.73277883	0.305	0.9388	511605.9249	5.7405
Absent	0	2	55.14481478	0.3053	2.0208	481301.0593	6.3031
Absent	0	2	59.75997734	0.3054	1.7923	489427.5082	6.152
Absent	0	2	12.909018	0.3053	1.6398	476807.0843	6.3865
Absent	0	2	7.066956	0.3053	1.3403	488156.6127	6.1758
Absent	0	3	18.06321499	0.305	1.2265	558144.1764	4.8763
Absent	0	3	23.79442039	0.3051	1.5599	556175.4442	4.9129
Absent	0	3	35.48052895	0.3051	0.9731	525584.6373	5.4808
Absent	0	5	34.60719211	0.305	1.0089	517979.3949	5.6221
Absent	0	6	64.24066979	0.3054	1.5836	475929.4018	6.4029
Absent	0	2	65.08603477	0.3053	1.6642	470722.6861	6.4995
Absent	0	2	8.305372	0.3053	1.0475	478110.2252	6.3625
Absent	0	2	5.165631	0.3053	1.2712	473232.4761	6.4531
Rare	2	1	91.0022	0.305	2.4848	518735.4843	5.6082
Absent	0	1	94.116144	0.305	2.0007	509574.2979	5.7782
Rare	2	2	4.181064795	0.3054	1.6592	519926.1907	5.5863
Absent	0	2	8.546557648	0.3053	2.0159	514707.3721	5.6831
Dominant	263	2	50.661284	0.3055	1.4711	486609.6444	6.2046
Occasional	12	2	55.865294	0.3055	1.4082	470873.7845	6.4968
Dominant	250	2	49.172778	0.3052	1.2497	502123.4864	5.9167
Rare	1	4	43.441572	0.3051	1.204	496395.2894	6.0231
Dominant	300	1	75.783738	0.3051	2.0601	558997.2737	4.8606
Common	50	1	75.476305	0.3052	2.075	564277.5503	4.7625
Absent	0	3	5.283672582	0.3056	1.2549	540762.4599	5.1992
Rare	5	2	6.502822205	0.3054	1.2802	533199.2427	5.3397
Dominant	200	4	55.495016	0.3053	1.3909	493353.3061	6.0793
Dominant	250	2	55.495016	0.3054	1.4112	488433.8628	6.1706
Dominant	300	1	44.470889	0.3052	1.3272	517643.4266	5.6285
Dominant	300	1	44.470889	0.3054	1.4417	511441.8473	5.744
Dominant	300	1	79.364724	0.3051	2.3432	543617.9569	5.1461
Dominant	250	1	79.364724	0.3051	2.2069	557610.1245	4.8863
Absent	0	3	137.1076062	0.305	0.4999	593934.4311	4.2118
Absent	0	3	132.8621402	0.3051	0.6466	590244.3143	4.2803
Rare	2	5	37.28445323	0.3052	1.2377	562537.4281	4.795
Rare	1	3	33.30662027	0.3052	1.0666	557175.7475	4.8944
Occasional	11	3	62.53775627	0.3052	1.5914	501093.5188	5.9356
Occasional	16	3	66.24797141	0.3053	1.2089	506491.6329	5.8352
Dominant	185	2	57.264456	0.3054	1.1356	480049.9895	6.3265
Occasional	12	1	19.783361	0.3054	1.2571	493062.4673	6.0848
Dominant	200	2	107.121298	0.3051	2.5705	511949.3563	5.7341
Dominant	200	1	104.952333	0.305	1.9995	515272.4483	5.6724
Absent	0	3	146.8779696	0.305	0.9693	604083.4702	4.0234
Absent	0	3	144.2053966	0.305	0.5657	595932.2507	4.1747
Absent	0	3	47.055584	0.3052	0.8595	574363.4133	4.5754
Occasional	20	3	44.38301102	0.3051	0.9804	572768.3513	4.6049
Rare	1	3	52.76785274	0.3055	2.2686	497188.0257	6.0079
Occasional	23	2	55.44042572	0.3054	1.9903	494057.08	6.066
Rare	9	2	152.5902792	0.3052	1.051	480771.0823	6.313
Abundant	100	1	104.535986	0.3053	1.0516	479187.7022	6.3424
Abundant	100	1	115.891943	0.3052	1.4402	528830.5942	5.4209
Dominant	300	2	113.722978	0.3052	2.0187	527205.9131	5.451
Absent	0	1	117.760586	0.3051	1.588	598759.0281	4.1222
Absent	0	3	138.0097463	0.3051	1.3366	598090.9444	4.1346
Absent	0	3	40.85970741	0.3052	1.0211	556033.9326	4.9154
Absent	0	3	38.18713444	0.3052	0.9134	565079.5178	4.7476
Rare	8	2	58.96295854	0.3054	1.7518	500613.1342	5.9444
Rare	1	1	61.63553152	0.3053	1.6543	496004.9619	6.03
Abundant	100	6	158.7866093	0.3054	0.8809	488982.4869	6.1604
Abundant	100	2	161.4591823	0.3053	0.9649	484042.4335	6.2522
Abundant	110	1	108.685504	0.3051	1.6022	521919.09	5.5491
Abundant	100	1	106.516539	0.3051	1.6398	524939.8488	5.493
Absent	0	1	91.67516819	0.3052	1.9957	589377.2261	4.2965
Absent	0	3	91.42986141	0.3051	1.5484	591942.234	4.2488
Absent	0	3	6.786780467	0.3053	1.14	555249.8275	4.93
Rare	3	3	26.05379128	0.3052	1.0698	551624.883	4.9973
Rare	4	1	57.7577316	0.3053	1.8418	509515.4836	5.7792
Rare	9	1	60.43030458	0.3054	1.9417	498769.6784	5.9787
Occasional	30	2	157.5806806	0.3055	1.3503	508464.5861	5.7986
Common	50	2	160.2532536	0.3056	1.3192	497412.468	6.0038
Dominant	250	2	110.388224	0.3051	2.2167	544084.1763	5.1374
Abundant	100	2	106.717957	0.3051	1.8489	538661.2765	5.2383
Absent	0	3	96.06488616	0.3052	2.3774	598269.8637	4.1317
Absent	0	3	97.6133325	0.3052	2.0332	593006.2834	4.2293
Absent	0	3	3.780427928	0.3054	1.4295	537922.2324	5.2517
Rare	3	6	1.324379968	0.3053	1.2101	554573.7345	4.9426
Occasional	20	2	55.24867452	0.3053	1.7136	516644.2203	5.6466
Rare	1	2	57.9212475	0.3053	1.7367	512437.3966	5.7248
Abundant	60	2	155.0707792	0.3052	1.5188	494499.509	6.058
Dominant	160		157.7433522	0.3053	0.951	495073.9456	6.0474
Abundant	150	1	115.716458	0.3051	1.81	579308.3409	4.4835
Dominant	300		111.648357	0.3051	2.1394	566211.3058	4.7268
Rare	3	1	42.9165955	0.3052	2.3491	600508.7527	4.0899
Absent	0	1	57.9572348	0.3052	2.4407	594181.4584	4.2075
Absent	0	1	12.38652451	0.3056	1.6307	540280.4648	5.208
Rare	10	1	12.38652451	0.306	2.2494	536734.6456	5.2733
Rare	2	2	55.67057481	0.3057	2.0179	503183.9958	5.8966
Absent	0	5	59.45529728	0.3054	1.5191	511979.4908	5.7333
Dominant	200	2	155.1336663	0.3051	1.3435	509640.4411	5.777
Dominant	300	2	159.2328487	0.3052	1.237	509381.0654	5.7818
Dominant	300	1	115.944983	0.3049	1.0991	557141.3022	4.895
Dominant	300	1	112.334009	0.305	1.3013	564482.7505	4.7587
Absent	0	3	24.77458507	0.3052	2.2283	573102.2822	4.5987
Absent	0	1	25.19007595	0.3053	2.1092	575358.621	4.557
Absent	0	1	27.22029733	0.3055	1.588	542962.1719	5.1581
Absent	0	1	24.44437674	0.3056	1.7404	544473.9308	5.1301
Absent	0	3	70.00724416	0.3057	2.0909	482939.6723	6.2724
Absent	0	1	75.01786463	0.3057	1.7004	479261.9308	6.3407
Occasional	20	1	169.4705484	0.3054	2.1533	479175.366	6.3426
Abundant	100	1	174.4811689	0.3052	2.0034	494023.1147	6.067
Dominant	300	1	98.75171	0.305	2.4399	534910.3898	5.3076
Dominant	300	1	95.140737	0.3052	1.7499	557999.4282	4.8787
Absent	0	3	49.56729224	0.3051	2.3365	559524.0532	4.8506
Absent	0	3	15.90254484	0.3051	2.03	559005.4586	4.8602
Absent	0	3	22.23792146	0.3054	1.6185	546001.68	5.1017
Absent	0	1	17.22730098	0.3055	1.5507	545056.2446	5.1194
Absent	0	1	77.2245367	0.3056	2.4799	469024.3387	6.5309
Absent	0	1	82.23515717	0.3058	2.4796	468839.9846	6.5341
Rare	1	1	176.6870637	0.3056	3.2586	436355.6047	7.1379
Rare	1	1	181.6976842	0.3055	2.7521	469058.5072	6.5308
Common	50	2	88.898422	0.3052	2.0518	501234.3914	5.9328
Dominant	300	2	85.087632	0.3053	1.9426	503683.2879	5.8871
Absent	0	3	55.76100352	0.3052	2.223	555559.3921	4.9242
Absent	0	3	54.6586469	0.3053	2.1804	547565.443	5.0725
Absent	0	1	17.46640633	0.3054	1.9111	556858.0069	4.9003
Absent	0	1	13.42759543	0.3056	2.3386	556267.4777	4.9112
Absent	0	1	82.38943817	0.3055	2.4799	470281.9402	6.508
Absent	0	1	86.03519673	0.3056	2.7192	464421.2882	6.617
Rare	5	3	182.2452755	0.3059	2.9508	391479.6567	7.9704
Rare	3	1	179.734379	0.3056	3.2181	449059.5424	6.9023
Occasional	20	2	85.551849	0.3052	4.1435	466623.7597	6.5758
Absent	0	2	80.31761	0.3051	2.6334	462933.1999	6.6443
Absent	0	3	73.87248308	0.3052	3.3236	574454.8281	4.573
Absent	0	3	66.00709173	0.3052	2.9042	569109.2215	4.6726
Absent	0	1	22.44677438	0.3054	1.5282	549608.4107	5.0347
Absent	0	1	28.05500052	0.3055	1.8012	555323.7773	4.9287
Rare	4	1	69.45460819	0.3058	1.6011	478388.0146	6.3574
Absent	0	1	71.80101352	0.3056	1.6991	478603.6088	6.3533
Rare	5	2	158.982744	0.3056	2.803	451456.0645	6.8578
Rare	1	1	169.551164	0.3057	2.7324	372337.7731	8.3255
Abundant	100	2	59.518273	0.3051	2.8787	546256.1307	5.097
Abundant	100	2	83.752811	0.3055	5.1058	519889.2193	5.5869
Absent	0	3	75.03404366	0.3053	2.7585	562305.9667	4.7985
Absent	0	5	58.12762557	0.3053	2.3164	541453.8494	5.186
Absent	0	1	18.31311744	0.3053	1.9903	515498.2475	5.6679
Absent	0	1	2.692761885	0.3056	2.3771	541788.7175	5.1801
Rare	1	2	93.24957457	0.3053	1.0912	499716.3808	5.9614
Absent	0	2	97.09178463	0.3054	1.1647	480311.2706	6.3217
Dominant	200	2	114.69032	0.305	0.8529	522852.5829	5.5317
Abundant	100	2	124.934959	0.305	1.1427	510714.4435	5.7571
Dominant	300	2	14.728472	0.3051	2.25	598939.2346	4.119
Dominant	200	4	31.040667	0.3051	2.6201	586223.149	4.3549
Absent	0	2	2.757038454	0.3053	1.6674	550106.9643	5.0257
Absent	0	1	9.223997657	0.3055	2.1184	531980.2578	5.362
Absent	0	2	96.36888411	0.3051	1.1658	517308.613	5.6347
Absent	0	2	89.90192491	0.3051	1.1941	512799.2044	5.7184
Occasional	21	2	134.332701	0.305	0.8164	552398.3609	4.9831
Occasional	20	2	119.554291	0.305	0.9182	538378.5496	5.2434
Abundant	100	2	37.403004	0.305	1.8401	603098.156	4.0417
Abundant	100	2	22.677477	0.3051	1.7414	599236.2635	4.1135
Absent	0	5	1.232413611	0.3053	1.2192	565473.026	4.7402
Absent	0	3	0.522175579	0.3053	1.2101	559205.0074	4.8566
Absent	0	2	64.95936848	0.3052	1.2506	527828.1754	5.4392
Rare	1	4	74.84319854	0.3053	1.1467	519596.4282	5.5922
Occasional	27	2	156.38254	0.305	1.0302	551045.536	5.0081
Occasional	16	2	161.270806	0.305	0.8211	551321.648	5.003
Dominant	300	2	56.927113	0.3051	2.08	593052.0417	4.2282
Dominant	200	1	61.639026	0.3051	1.7721	587674.5492	4.3281
Absent	0	3	3.370638352	0.3052	1.0967	567586.7963	4.7009
Absent	0	2	5.25080675	0.3052	0.9174	565037.9167	4.7483
Absent	0	2	49.73223926	0.3051	1.1796	534686.5264	5.3118
Absent	0	2	51.50114436	0.3052	1.3605	532608.1316	5.3505
Absent	0	2	149.6551532	0.305	1.0821	553980.8689	4.9536
Absent	0	2	149.8868625	0.3049	1.1003	553527.4658	4.9621
Rare	6	2	54.413131	0.305	1.7456	606495.041	3.9786
Rare	7	2	56.058964	0.305	2.1169	600678.4998	4.0866
Absent	0	3	2.034539466	0.3051	1.2314	568250.796	4.6886
Absent	0	2	4.725326469	0.3052	0.9436	564138.0005	4.765
Absent	0	2	47.62576125	0.3051	1.4112	529531.9698	5.4074
Rare	1	2	62.60404665	0.305	1.2314	533395.3865	5.3358
Occasional	14	2	145.456375	0.305	1.4822	550434.8751	5.0194
Rare	8	2	140.905255	0.305	1.0267	556053.1037	4.9151
Dominant	160	2	48.089282	0.3051	1.99	607834.6356	3.9537
Abundant	110	2	40.959079	0.305	2.0001	613300.152	3.8523
Rare	2	1	49.7447969	0.3052	1.207	527760.6254	5.4404
Rare	1	2	32.01884605	0.3053	1.4334	526390.343	5.4656
Rare	2	2	73.52305355	0.3049	1.5112	529953.3484	5.3997
Rare	7	2	120.9509383	0.305	1.6147	534109.1335	5.3225
Common	50	2	64.694983	0.3051	1.3405	594034.4095	4.21
Abundant	76	2	67.265129	0.3051	1.7161	595945.8719	4.1745
Dominant	200	2	34.985781	0.3052	1.0186	637610.321	3.401
Abundant	80	2	31.321935	0.3052	1.0107	636683.897	3.4181
Rare	3	1	20.66808154	0.3051	1.1135	564326.5847	4.7616
Rare	4	3	21.06727012	0.3051	1.5705	543688.6502	5.1447
Occasional	27	1	12.47550684	0.305	1.0342	519606.3011	5.5919
Rare	8	2	21.0880604	0.305	0.9957	508478.5602	5.7985
Occasional	30	2	85.03537369	0.3051	1.466	550908.3185	5.0107
Rare	4	2	89.54474698	0.3051	1.521	564397.1807	4.7602
Dominant	160	1	0.792658	0.305	1.6713	639317.5333	3.3692
Abundant	60	1	2.979232	0.305	1.6458	629823.7643	3.5455
Occasional	11	5	7.685633922	0.3052	1.3503	569450.5107	4.6665
Rare	7	3	4.796454349	0.3052	1.3156	564420.7374	4.7598
Occasional	20	3	9.01609028	0.3051	0.7606	515524.0787	5.6677
Rare	5	2	6.96411278	0.305	0.7743	514766.4227	5.6818
Common	45	2	94.63384	0.305	1.4009	546686.047	5.0891
Abundant	91	2	88.66251681	0.3051	1.7201	552138.9443	4.9879
Common	50	2	0.543118	0.305	1.7676	635035.4682	3.4487
Abundant	84	2	10.2052	0.305	1.52	637003.4759	3.4121
Absent	0	1	17.17655987	0.3053	1.3952	565053.0711	4.7481
Absent	0	6	14.32394006	0.3053	1.6322	569282.9033	4.6694
Rare	5	2	9.199285831	0.305	0.823	530988.163	5.3805
Occasional	15	2	17.53064197	0.305	0.9296	526131.28	5.4707
Occasional	30	2	100.7458907	0.3049	0.9439	541212.5091	5.1907
Abundant	70	2	102.0490239	0.3051	1.1615	546942.8884	5.0843
Dominant	200	4	3.901076	0.3051	2.1098	622574.5384	3.6801
Abundant	150	1	2.166011	0.305	1.9099	628982.6778	3.5611
Absent	0	1	9.976550715	0.3056	1.4741	552049.9378	4.9897
Absent	0	3	7.892747409	0.3055	1.4483	549568.4039	5.0355
Rare	8	1	5.201429654	0.3052	1.3106	521886.0284	5.5493
Rare	10	2	5.572160985	0.3051	0.9296	525162.5473	5.4887
Rare	10	2	102.500798	0.3049	1.3692	547614.8745	5.0719
Occasional	25	2	96.34643	0.305	1.3077	546830.9514	5.0865
Abundant	100	2	16.065988	0.3051	1.83	610207.0201	3.9095
Dominant	200	2	3.249762	0.3051	1.7912	610569.9236	3.9028
Absent	0	3	13.76757265	0.3054	1.5575	555619.8356	4.9234
Absent	0	1	11.74562764	0.3054	1.6703	556657.5823	4.904
Rare	9	2	32.6071854	0.3051	1.2832	517324.426	5.6341
Absent	0	2	34.95925417	0.305	0.9205	516087.1039	5.6572
Absent	0	2	118.497929	0.3049	1.2808	535336.1227	5.2999
Absent	0	2	109.7796564	0.3049	1.3425	548771.1699	5.0504
Rare	3	2	19.388575	0.3051	2.1349	623541.3182	3.662
Common	50	1	13.104067	0.305	1.7891	624520.3904	3.6439
Absent	0	3	62.30992423	0.3054	1.2362	546953.9307	5.0842
Absent	0	1	42.03909816	0.3054	1.3448	549567.0959	5.0358
Absent	0	2	38.21183152	0.305	1.0485	510438.3952	5.7621
Absent	0	2	49.07547835	0.305	1.2588	515223.8593	5.6732
Rare	4	2	122.641515	0.305	0.9212	529196.0392	5.4139
Absent	0	2	114.540824	0.305	1.0594	533218.4198	5.3392
Occasional	30	2	22.700342	0.305	2.19	600948.0738	4.0815
Occasional	16	1	20.261082	0.3051	2.0253	616432.8094	3.7941
Absent	0	3	116.3085724	0.3052	0.8809	538634.7236	5.2386
Rare	2	1	70.94070483	0.3053	1.0793	540413.6443	5.2057
Absent	0	2	126.2452447	0.3049	0.618	503978.6081	5.8821
Absent	0	2	86.27168364	0.3049	0.4791	504293.0781	5.8763
Occasional	27	2	104.776122	0.305	1.0702	522578.2706	5.5368
Occasional	26	1	100.797491	0.305	1.0217	529252.7559	5.4129
Abundant	76	1	14.751178	0.305	1.561	597801.8278	4.14
Abundant	69	1	1.118321	0.305	1.5642	602394.7617	4.0548
Absent	0	3	213.465987	0.3052	1.1316	545036.5342	5.1197
Absent	0	5	164.4897845	0.3051	0.968	542308.2237	5.1704
Absent	0	2	219.1369205	0.305	0.7016	502827.5108	5.9035
Absent	0	2	171.7852978	0.305	0.6262	505128.0453	5.8608
Absent	0	2	154.33083	0.305	0.9264	521747.3834	5.5522
Rare	7	2	121.975115	0.305	0.8781	517481.706	5.6314
Common	41	1	97.766469	0.305	1.81	573210.7083	4.5966
Occasional	23	2	64.502626	0.305	1.749	588394.6791	4.3147
Absent	0	3	310.0280712	0.3052	1.405	533840.1414	5.3275
Absent	0	3	260.0404709	0.3052	1.3327	532397.1316	5.3543
Absent	0	2	274.857145	0.305	0.5388	493326.7553	6.0799
Absent	0	2	237.951393	0.305	0.6949	496201.2591	6.0266
Rare	1	2	175.087422	0.3049	1.2158	525079.7536	5.4903
Rare	3	2	170.866769	0.3049	0.9805	536817.7645	5.2724
Common	32	2	75.238545	0.3051	1.6852	578317.0619	4.5017
Rare	6	2	71.378071	0.3049	1.021	574476.109	4.5731
Absent	0	3	389.577284	0.3053	1.7571	561206.7783	4.8195
Absent	0	5	360.6566054	0.3053	1.6612	549740.2708	5.0324
Absent	0	2	289.626266	0.305	0.9827	504333.1067	5.8755
Absent	0	2	288.764325	0.3051	0.8504	495887.6263	6.0323
Occasional	14	2	189.675205	0.3049	0.5817	500812.994	5.9409
Rare	8	2	188.813264	0.3049	0.7989	504004.6826	5.8817
Abundant	75	1	89.724131	0.3052	3.0401	592997.5241	4.229
Abundant	100	1	88.86219	0.3052	2.6283	581308.5771	4.4461
Absent	0	3	399.81949	0.3053	1.2486	567469.4895	4.7033
Absent	0	3	397.213113	0.3053	1.3198	569441.955	4.6666
Absent	0	3	300.290803	0.3049	0.7867	522982.2164	5.5292
Absent	0	3	297.360154	0.305	1.0316	518250.866	5.617
Absent	0	3	200.863708	0.3049	0.5998	511129.1829	5.7494
Rare	2	2	197.508202	0.3049	0.7111	506682.5486	5.8319
Rare	1	1	101.435426	0.305	1.5567	561008.4438	4.8233
Rare	10	2	97.655139	0.3051	2.924	572588.0308	4.6079
Absent	0	3	401.607263	0.3053	1.5716	575547.9721	4.5534
Absent	0	3	408.046261	0.3053	1.486	568110.0995	4.6914
Absent	0	3	303.194899	0.3049	0.7654	518024.0758	5.6213
Absent	0	3	308.617895	0.3049	0.6309	521673.1493	5.5535
Absent	0	2	205.972111	0.3049	0.837	511069.2481	5.7505
Absent	0	2	209.253911	0.3049	0.5209	508699.9674	5.7945
Absent	0	2	113.613058	0.3049	1.5084	577522.6234	4.5166
Rare	10	1	109.899964	0.305	1.6898	572798.8931	4.6045
Absent	0	1	384.283184	0.3054	2.1163	564043.6103	4.767
Absent	0	1	387.563229	0.3053	1.716	569454.0805	4.6666
Absent	0	3	284.317676	0.305	0.8664	495414.7684	6.0411
Absent	0	3	288.735064	0.3049	0.8465	507779.8071	5.8116
Absent	0	2	184.352182	0.3049	1.4593	522291.4889	5.5421
Absent	0	2	190.26599	0.3049	0.8196	513886.9561	5.6981
Absent	0	1	84.386887	0.305	1.6419	584712.0692	4.3831
Absent	0	1	91.796754	0.305	1.8401	584932.2457	4.3792
Absent	0	3	352.744249	0.3053	2.2629	541854.6818	5.1786
Absent	0	3	358.420022	0.3053	2.1231	540939.28	5.1957
Absent	0	3	254.404135	0.3051	0.7335	466492.3123	6.5782
Absent	0	3	259.785998	0.305	0.8511	479549.2132	6.3358
Absent	0	2	158.065639	0.3051	2.0258	518717.9017	5.6088
Absent	0	2	160.643089	0.3049	1.9301	542616.0103	5.1647
Absent	0	2	59.003685	0.3051	2.0935	589290.8611	4.298
Absent	0	2	60.740909	0.305	1.0686	589060.4107	4.3023
Absent	0	3	334.125221	0.3053	1.9174	536873.5031	5.271
Absent	0	3	330.957821	0.3051	2.2637	525514.2713	5.4821
Absent	0	3	235.517512	0.3051	1.2673	466121.9392	6.5851
Absent	0	3	231.001912	0.3053	1.0364	459836.5508	6.7019
Absent	0	1	138.847134	0.3054	2.9669	486206.2792	6.2119
Absent	0	4	131.061408	0.3053	2.5704	506507.8656	5.8354
Absent	0	4	43.937884	0.3053	3.931	547353.8104	5.0766
Absent	0	1	31.284492	0.3052	2.975	591061.2142	4.2649
Absent	0	3	325.072249	0.3051	1.6446	526343.0315	5.4666
Absent	0	3	310.236473	0.3052	1.7534	517902.9502	5.6234
Absent	0	3	228.809465	0.3051	1.0627	502985.4572	5.9004
Absent	0	3	215.327969	0.305	1.0909	474040.7388	6.438
Absent	0	3	135.224951	0.3049	0.7113	483216.1374	6.2676
Absent	0	1	119.064099	0.3056	2.7901	503560.1048	5.8893
Absent	0	3	48.042519	0.3052	2.9874	515630.5977	5.6651
Absent	0	1	23.47646	0.3053	3.5786	554575.3706	4.9428
Absent	0	3	229.61913	0.3053	1.7499	522312.2498	5.5414
Absent	0	3	205.521384	0.3053	1.7315	510231.1605	5.7658
Absent	0	3	142.653746	0.3049	1.9037	484824.6555	6.2376
Absent	0	3	117.854273	0.3049	1.584	493903.6827	6.069
Absent	0	3	70.777926	0.3054	2.7005	478633.7523	6.3515
Absent	0	3	37.924252	0.3055	2.2616	503015.0053	5.899
Absent	0	1	366.951693	0.3058	2.3988	608571.6196	3.9397
Absent	0	2	343.529518	0.3056	2.5094	590556.1342	4.2735
Absent	0	3	275.435488	0.3049	1.5697	515663.9917	5.6651
Absent	0	3	255.521174	0.3049	1.0089	514576.4859	5.6853
Absent	0	3	177.063244	0.3048	0.8953	459728.2944	6.7038
Absent	0	3	171.928613	0.3048	0.7146	468238.7689	6.5457
Absent	0	3	78.74223	0.305	1.9053	475070.0597	6.4186
Absent	0	2	71.992527	0.3051	1.9584	491575.1729	6.1122
Absent	0	1	375.995843	0.3057	2.9322	602375.1136	4.0541
Absent	0	1	374.052346	0.3057	2.67	604618.7673	4.013
Absent	0	1	276.785292	0.3056	2.5206	514700.1068	5.683
Absent	0	3	274.13935	0.3053	2.2915	515097.9725	5.6753
Absent	0	3	177.970214	0.3048	0.7415	443916.4149	6.9974
Absent	0	3	174.252684	0.3048	0.6628	450884.9243	6.868
Rare	1	3	79.166507	0.305	2.0432	447260.144	6.935
Absent	0	6	74.366552	0.305	2.1491	463139.3715	6.6401
Absent	0	1	334.261936	0.3058	3.013	593701.0982	4.2164
Absent	0	1	326.718245	0.3056	2.8499	550214.991	5.0245
Absent	0	3	235.415336	0.3055	3.2864	444600.3978	6.983
Absent	0	3	227.914368	0.3051	1.5021	445022.9185	6.9766
Absent	0	3	135.866516	0.3049	0.9292	396687.5431	7.8743
Absent	0	3	129.107177	0.3048	0.6057	417995.9936	7.4787
Absent	0	1	35.900246	0.3054	4.13	520392.941	5.5765
Absent	0	1	30.260752	0.3053	3.9564	529398.7834	5.4096
Absent	0	1	253.016879	0.3058	2.6168	505310.3341	5.857
Absent	0	1	250.276149	0.3057	3.6771	499620.8968	5.9618
Absent	0	3	153.205325	0.305	2.4531	408875.0273	7.6478
Absent	0	3	150.431824	0.305	2.4742	392824.3524	7.9457
Rare	1	3	53.393786	0.3054	4.8219	473083.5956	6.4539
Absent	0	3	50.620285	0.3053	4.5743	483093.193	6.2687
Absent	0	1	45.986097	0.3058	4.4134	510569.9448	5.7603
Absent	0	1	49.192373	0.3056	4.6391	509743.4706	5.7752
Absent	0	3	234.942154	0.3054	3.6019	507671.4793	5.8119
Absent	0	1	231.85164	0.3056	3.08	492882.8991	6.0867
Absent	0	3	135.143028	0.3049	1.398	414589.419	7.5419
Absent	0	3	132.598042	0.3049	1.208	393771.2725	7.9285
Abundant	83	1	35.342887	0.3053	4.6121	523157.6921	5.5257
Abundant	65	1	33.343379	0.3054	4.5125	513179.9706	5.7108
Occasional	25	1	64.456273	0.3057	4.229	503213.0241	5.8957
Rare	3	1	65.910368	0.3057	4.1514	482523.1143	6.2793
Absent	0	3	210.785078	0.3051	1.401	480918.6616	6.3101
Absent	0	3	209.068364	0.3051	2.5401	479209.6784	6.3415
Absent	0	3	112.92777	0.3049	1.3846	440914.0282	7.0531
Rare	5	3	109.269989	0.3049	1.5135	427360.3075	7.3047
Occasional	20	1	16.199005	0.3053	3.2176	572896.6867	4.6021
Common	50	3	9.4706	0.3053	3.4861	573167.4211	4.5975
Rare	2	1	81.067085	0.3057	4.2465	497177.0273	6.008
Absent	0	1	90.328805	0.3056	4.1216	477791.4707	6.3679
Rare	4	3	178.652758	0.3051	1.9355	351181.4986	8.7193
Absent	0	3	189.879981	0.305	1.6538	346020.8667	8.8151
Rare	4	2	54.048592	0.3051	3.0489	525474.8533	5.4826
Occasional	28	1	47.596051	0.3051	3.4595	531357.9955	5.3731
Rare	9	1	45.89594	0.3059	3.3994	559313.8056	4.8549
Occasional	19	1	49.989759	0.3059	3.819	547654.407	5.0714
Absent	0	1	145.839502	0.3052	2.696	400893.1019	7.7958
Absent	0	1	147.69874	0.3051	2.5908	388565.5168	8.025
Rare	4	1	245.784107	0.305	1.2626	325773.2272	9.191
Rare	1	1	246.724625	0.305	1.3499	301472.7962	9.6422
Rare	3	2	22.553562	0.3054	2.7493	565078.37	4.7468
Rare	4	1	14.793412	0.3056	2.7188	567066.1153	4.7097
Occasional	22	1	75.994512	0.3058	4.2088	498909.0511	5.9753
Rare	6	1	84.384479	0.3057	4.0153	506553.6874	5.8334
Absent	0	1	174.561227	0.3051	1.3015	376589.2085	8.2474
Rare	3	1	182.933435	0.305	1.6024	365255.7577	8.4579
Absent	0	1	273.726285	0.3051	3.7683	316227.6985	9.3685
Absent	0	1	281.481692	0.305	2.8384	311093.4306	9.4638
Absent	0	1	19.838438	0.3056	2.9571	553190.7564	4.9685
Absent	0	1	25.630629	0.306	3.1434	560640.4252	4.8298
Absent	0	3	119.131069	0.3052	2.3756	396006.3668	7.8868
Rare	1	3	124.923261	0.3052	2.7177	397784.9665	7.8536
Rare	7	1	218.423776	0.305	0.8316	341039.105	8.9076
Absent	0	1	224.215968	0.305	1.3748	342125.1632	8.8873
Absent	0	3	317.716558	0.3051	3.415	226492.7117	11.0341
Absent	0	3	323.50875	0.3051	3.5316	224150.8008	11.0776
Absent	0	1	19.173451	0.3058	3.4923	570127.762	4.6547
Absent	0	1	18.923478	0.3057	3.2004	557811.2506	4.883
Absent	0	3	118.907869	0.3055	2.7664	401019.2481	7.7932
Absent	0	3	118.216328	0.3053	2.2509	395072.3165	7.904
Absent	0	3	218.6423	0.305	0.7581	326671.6505	9.1743
Rare	2	1	217.645597	0.305	0.8108	338636.8592	8.9522
Absent	0	1	318.376744	0.3052	3.3088	287593.0676	9.9004
Absent	0	1	317.388561	0.3053	3.6317	250353.9098	10.591
Absent	0	1	6.70198	0.3054	1.926	591932.1948	4.249
Absent	0	1	9.81164	0.3055	2.6166	591894.2924	4.2499
Absent	0	1	106.190233	0.3057	4.4568	470055.9781	6.5111
Absent	0	1	109.545212	0.3058	3.7942	446892.3392	6.9408
Absent	0	3	205.679431	0.3051	0.8595	337809.4813	8.9676
Absent	0	3	209.279862	0.305	0.9524	332255.9922	9.0706
Absent	0	1	305.1687	0.3051	2.5085	320530.3486	9.289
Rare	1	1	309.014525	0.3052	2.8211	320905.85	9.2822
Absent	0	1	1.734964	0.3054	2.5512	606181.6377	3.9847
Absent	0	1	0.093594	0.3054	2.5215	603643.2445	4.0316
Absent	0	1	98.231428	0.3058	4.5608	485566.3288	6.2229
Rare	1	1	99.583062	0.3057	4.6057	472980.4579	6.4568
Absent	0	3	198.19685	0.3051	1.1374	341804.4555	8.8934
Absent	0	3	199.072983	0.3051	1.2475	339217.9873	8.9414
Absent	0	1	298.1623	0.3051	2.9169	327743.7779	9.1546
Absent	0	1	298.745352	0.3051	2.8895	330949.9683	9.095
Rare	4	1	40.884069	0.3054	1.8197	577973.0962	4.508
Rare	10	1	28.153236	0.3054	1.3433	602084.0866	4.0606
Absent	0	3	131.504077	0.3061	4.6998	448817.6682	6.9041
Absent	0	1	128.118865	0.3057	4.4248	429628.4512	7.2602
Absent	0	5	230.004144	0.3055	1.908	349352.3968	8.7538
Absent	0	3	228.085521	0.305	1.649	350637.7553	8.7294
Absent	0	1	329.388074	0.3053	3.9038	320873.7631	9.2818
Absent	0	3	328.051215	0.3052	3.3985	299676.0993	9.6753
Absent	0	1	132.358222	0.3051	0.89	555219.2569	4.9306
Absent	0	1	83.938436	0.3053	1.3463	559316.1799	4.8544
Absent	0	1	180.993661	0.3059	3.7654	474557.5222	6.4281
Absent	0	1	149.283976	0.3062	4.6086	464459.5671	6.6143
Absent	0	3	249.987786	0.3057	2.6381	373904.3233	8.2983
Absent	0	3	239.817072	0.3055	2.352	348376.0226	8.7718
Absent	0	1	329.52207	0.3056	5.024	360847.247	8.5394
Absent	0	1	335.745556	0.3055	4.6807	363207.9499	8.4963
Absent	0	1	74.822808	0.3054	1.3622	567860.724	4.6961
Absent	0	1	124.124192	0.3054	1.5697	555377.0406	4.9279
Absent	0	3	137.106944	0.3059	3.6784	460241.9807	6.6935
Absent	0	5	169.135108	0.3058	3.4483	434985.6945	7.1631
Absent	0	1	228.001491	0.3053	1.7332	401118.8497	7.7921
Absent	0	1	248.582164	0.3056	2.6487	423472.8593	7.3781
Absent	0	3	324.278851	0.3053	4.1041	256858.964	10.4698
Absent	0	3	339.065113	0.3053	4.1501	253874.6542	10.525
Absent	0	1	31.8927	0.3052	2.6196	626162.3372	3.6133
Absent	0	1	59.046355	0.3051	2.2905	575695.3696	4.5504
Absent	0	1	50.7057	0.3056	2.9902	604419.4188	4.0179
Absent	0	1	48.710631	0.3058	2.7402	583901.7948	4.3989
Absent	0	3	145.421457	0.3057	2.4182	458294.8905	6.7301
Absent	0	3	144.737838	0.3057	2.349	445750.1318	6.9633
Absent	0	3	244.355844	0.305	2.1771	385643.8819	8.0793
Absent	0	1	243.949665	0.3053	3.833	378252.8946	8.2173
Absent	0	2	90.862723	0.3054	1.9299	639618.1971	3.3635
Absent	0	2	68.72566	0.3053	1.6529	615698.2829	3.8074
Absent	0	1	9.757631	0.3054	1.8514	638476.8438	3.3849
Absent	0	1	16.671237	0.3053	2.2171	655290.5923	3.0728
Absent	0	1	90.189616	0.3058	2.8621	538273.2831	5.245
Absent	0	1	96.756767	0.3057	2.9108	528590.3536	5.425
Absent	0	3	190.136907	0.3053	2.0649	412851.0399	7.5737
Absent	0	3	193.223263	0.3052	1.9393	411149.0271	7.6054
Absent	0	1	85.893134	0.3055	1.7735	671920.5062	2.7639
Absent	0	1	86.849591	0.3053	2.2494	666360.6459	2.8671
Absent	0	1	14.054322	0.3053	1.3716	634302.2905	3.4624
Absent	0	1	13.097865	0.3053	1.7496	622591.8888	3.6798
Absent	0	1	114.001794	0.3062	3.4417	524405.3257	5.5028
Absent	0	1	113.045336	0.3058	3.3406	515936.831	5.6599
Absent	0	3	213.949322	0.3054	1.5935	412476.3596	7.5806
Absent	0	3	212.992865	0.3053	2.068	399994.1825	7.8122
Absent	0	3	2.932137	0.3052	1.7617	639225.586	3.3709
Absent	0	4	3.782668	0.3052	1.8033	642127.3405	3.3171
Absent	0	1	95.789229	0.3058	3.0031	554889.5829	4.9371
Absent	0	1	103.654667	0.3058	3.2466	550907.0439	5.0112
Absent	0	1	194.5105	0.3055	1.3683	436590.9437	7.133
Absent	0	1	202.375938	0.3054	1.0419	429938.8883	7.2567
Absent	0	3	293.231057	0.305	2.5776	367696.5855	8.4127
Absent	0	3	301.096495	0.3053	3.5387	360912.958	8.5389
Absent	0	3	28.900575	0.306	1.7892	623329.5627	3.6665
Absent	0	3	32.046726	0.3056	2.3805	620763.5359	3.7142
Absent	0	1	128.826045	0.3059	2.8496	495836.3487	6.0327
Absent	0	1	130.768272	0.3058	2.8892	493368.1716	6.0786
